# Supplementary material for: Multiproxy evidence of millet reliance and selective dietary change during iron age transformation in Central Europe
Source: Sci Rep. 2025 Nov 21;15:41364. doi: 10.1038/s41598-025-25274-z (PMC12638749; doi:10.1038/s41598-025-25274-z)
Supplement: Supplementary file 5 — Supplementary Information 5. [file 41598_2025_25274_MOESM5_ESM.xlsx]

## Sheet: terminology+abbr
code	abbr	taxon	english	type
AV.m	AV	Avena sativa	oat	Cereals
HV.m	HV	Hordeum vulgare	barley	Cereals
PM.m	PM	Panicum miliaceum	broomcorn millet	Cereals
SC.m	SC	Secale cereale	rye	Cereals
TAD.m	TAD	T. aestivum/compactum/?	bread wheat	Cereals
TD.m	TD	Triticum dicoccum	emmer	Cereals
TM.m	TM	Triticum monococcum	einkorn	Cereals
TS.m	TS	Triticum spelta	spelt	Cereals
TT.m	TT	Triticum timopheevii		Cereals
TDS.m	TDS	Triticum dicoccum/spelta		Cereals
T.m	T	Triticum sp.	wheat	Cereals
Lat sat.m	Lat sat	Lathyrus sativus	grass pea	Non-Cereals
Len cul.m	Len cul	Lens culinaris	lentil	Non-Cereals
Pis sat.m	Pis sat	Pisum sativum	pea	Non-Cereals
Vic erv.m	Vic erv	Vicia ervilia	bitter vetch	Non-Cereals
Vic fab.m	Vic fab	Vicia faba	broad bean	Non-Cereals
Vic sat.m	Vic sat	Vicia sativa	vetch	Non-Cereals
Med sat.m	Med sat	Medicago sativa	alfalfa	Non-Cereals
Leg Ind.m	Leg Ind	Leguminosae cultivated Ind		Non-Cereals
Cam sat.m	Cam sat	Camelina sativa	gold-of-pleasure	Non-Cereals
Can sat.m	Can sat	Cannabis sativa	hemp	Non-Cereals
Lin usi.m	Lin usi	Linum usitatissimum	flax	Non-Cereals
Pap som.m	Pap som	Papaver somniferum	opium poppy	Non-Cereals

## Sheet: Table S1
Period	sites				samples				MNI
	total	with Panicum	%		total	with Panicum	%		det. cereals	Panicum	%
Early	43	21	0.465116		786	123	0.156489		10766	972	0.0902842
Middle	45	35	0.777778		732	198	0.270492		25719	5139	0.199813
Late	41	21	0.512195		362	84	0.232044		17652	4700	0.266259
Long interval	14	6	0.428571		53	23	0.433962		8778	846	0.0963773
SEM Table 1. Summary of archaeobotanical and millet data (PM - Panicum miliaceum) from the study area.

## Sheet: Table S2
	Category	geography			chronology			geography and period
Taxa		BOH	MOR	SLO	early	middle	late	early-BOH	early_MOR	early-SLO	middle-BOH	middle_MOR	middle-SLO	late-BOH	late-MOR	late-SLO
HV	Hordeum vulgare	140	56	50	87	105	54	79	4	4	45	40	20	16	12	26
PM	Panicum miliaceum	67	48	48	42	85	36	30	7	5	28	36	21	9	5	22
TAD	T. aestivum/compactum/?	112	33	25	65	64	41	60	3	2	37	19	8	15	11	15
TD	Triticum dicoccon	98	25	36	47	69	43	43	2	2	39	17	13	16	6	21
TS	Triticum spelta	92	43	62	57	86	54	52	3	2	21	32	33	19	8	27
TM	Triticum monococcum	42	32	24	30	45	23	26	2	2	11	24	10	5	6	12
AV	Avena sativa	42	21	39	23	46	33	20	1	2	17	18	11	5	2	26
SC	Secale cereale	46	18	15	23	33	23	21	1	1	16	12	5	9	5	9
TDS	Triticum dicoccum/spelta	7	4	10	5	8	8	5	0	0	1	4	3	1	0	7
TT	Triticum timopheevii	1	1	1	1	2	0	0	0	1	1	1	0	0	0	0
T	Triticum sp.	30	18	34	18	39	25	15	1	2	10	13	16	5	4	16
	sum - Cereals	677	299	344	398	582	340	351	24	23	226	216	140	100	59	181
	SEM Table 2. Results of the Representativenes index calculations for the territories of Bohemia, Moravia and Slovakia in the analysed chronological periods.

## Sheet: Table S3
	No of Sites				No of Samples				sites with PM				samples with PM				PM NISP				sites PM <30%				sites PM >70%
	BOH	MOR	SLO		BOH	MOR	SLO		BOH	MOR	SLO		BOH	MOR	SLO		BOH	MOR	SLO		BOH	MOR	SLO		BOH	MOR	SLO
Early	31	4	5		692	43	16		14	3	2		88	24	7		326	382	253		11	1	.		3	2	2
Middle	16	1	1		223	291	33		12	9	6		41	11	14		1118	625	145		11	8	3		1	1	3
Late 1	12	9	2		92	45	32		5	5	2		18	5	21		35	1	3219		5	5	1		.	.	1
Late 2	3	.	13		74	.	9		2	.	7		15	.	18		26	.	1366		2	.	5		.	.	2
Early?	.	.	3		.	.	5		.	.	2		.	.	3		.	.	11		.	.	.		.	.	2
Middle?	3	1	5		89	5	94		2	1	5		3	1	29		4	7	324		2	1	4		.	.	1
Late?	.	.	2		.	.	29		.	.	2		.	.	7		.	.	44		.	.	2		.	.	.
Long interval	6	3	5		25	13	15		.	1	4		1	2	11		668	5	173		1	1	3		.	.	1
SEM Table 3. Summary of archaeobotanical and millet data (PM - Panicum miliaceum) from the La Tène period from the territory of Bohemia (BOH), Moravia (MOR), and Slovakia (SLO) used in this study.

## Sheet: Table S4
Table Bot SEM 4. General information on sites and Total NISP sum values for botanical taxa categories.
ID	Code	Site	lat	long	Archaeobotanist	Bibliography	From BC	To BC/AD	Phase	Region	m a.s.l.	Samples	Grain	Chaff	Pulses	Non-pulse crops	Gathered	Weeds
1	JMH01	Jánovce - Mchalovce, Hradisko	49.0104	20.4296	Hajnalová, M., Hudran.D.	Hudran, D. 2024: Analýza a vyhodnotenie rastlinných zvyškov z lokality Jánovce-Machalovce, poloha Hradisko. UKF, Nitra. Unpublished BC Thesis.	750	400	early	NE Slovakia	670	6	955	6	14	1	2	31
2	PLO	Ploštín - Demänovská Hora	49.0256	19.5911	Hajnalová, M.	Barta, P. et al. 2023: Radiocarbon Dated Pulse and Cereal Crops Indicate Diachronic Use of Iron Age Extreme Upland Sites in the Western Carpathians, Slovakia. Geochronometria 50: 1-20. https://doi.org/10.2478/geochr-2023-0001	650	400	early	NW Slovakia	1304	5	111	0	96	0	1	26
3	ZAV01	Lhota u Dolních Břežan - Závist	49.9561	14.4326	Tempír, Z.	Drda, P., Rybová, A. 2008: Akropole na hradišti Závist v 6.-4.stol.př Kr. Památky archeologické - Supplementum 19	540	480	early	central Bohemia	385	2	4	0	0	0	2	2
4	NOS01	Nižná - Ostražica	49.3171	19.5239	Hajnalová, M.	Lofajová Danielová, B., Hajnalová, M., Šimunková, K. in print: The ‘Central Orava’ Microregion during the Late Hallstatt to Middle La Tène period. Študijné Zvesti AU SAV, Suplementum 3.	540	400	early	NW Slovakia	760	1	0	0	2	0	0	0
5	VYS01	Vyškov - BKR stavba II.	49.295	17.0148	Hajnalová M.	Hajnalová M. Unpublished	500	400	early	S central Moravia	268	19	36	4	4	0	0	20
6	BDE	Bdeněves - OTP Stříbro	49.7697	13.2347	Kočár, P.	Kočár, P. Unpublished	500	400	early	SW Bohemia	353	39	616	0	30	0	1	107
7	BRP	Brno - Přízova 4-6, ppč. 1016	49.1952	16.5997	Kočár, P.	Kočár, P. Unpublished	500	400	early	S central Moravia	201	12	263	0	15	0	1	31
8	CAS01	Čáslavky - obchvat Jaroměře	50.376	15.9452	Kočár, P.	Kočár, P. Unpublished	500	400	early	E Bohemia	285	11	10	0	0	0	0	0
9	HOR	Hořenice - obchvat Jaroměře	50.3704	15.9194	Kočár, P.	Kočár, P. Unpublished	500	400	early	E Bohemia	270	120	115	6	1	0	2	24
10	KAL	Kal - SZ obchvat Klatov	50.4481	15.6284	Kočár, P.	Kočár, P. Unpublished	500	400	early	E Bohemia	385	20	128	0	0	0	0	7
11	ZAV02	Lhota u Dolních Břežan - Závist	49.9561	14.4326	Komárková, V.	Komárková, V. Unpublished	500	400	early	central Bohemia	385	11	875	0	20	0	0	0
12	ZAV03	Lhota u Dolních Břežan - Závist	49.9561	14.4326	Komárková, V.	Komárková, V. Unpublished	500	400	early	central Bohemia	385	24	670	0	14	0	4	7
13	SPO	Spolí	48.7716	14.3232	Šálková, T.	Šálková, T. Unpublished	500	400	early	S Bohemia	640	5	0	0	0	0	2	8
14	LOCV	Lochovice - čistička	49.8515	13.9802	Kočár, P.	Kočár, P. Unpublished	500	400	early	central Bohemia	302	1	1	0	0	0	0	3
15	MER	Měrunice - kamenolom Basalt	50.4776	13.8165	Kočár, P.	Kočár, P. Unpublished	500	400	early	NW Bohemia	413	216	2546	14	5	1	7	400
16	RAD	Planá u Nynic - Radná	49.8566	13.5179	Tempír, Z.	Tempír, Z. 1968: Archeologické nálezy zemědělských rostlin a plevelů v Čechách a na Moravě. Vědecké práce Československého Zemědělského muzea 15–88.	500	400	early	SW Bohemia	320	2	247	0	64	0	0	0
17	PHL	Praha - Hloubětín, Zahrady nad Rokytkou	50.1053	14.5403	Kočár, P.	Kočár, P. Unpublished	500	400	early	central Bohemia	205	22	1144	4	4	0	3	193
18	SAD01	Sadská - ČOV	50.1352	14.9856	Kočár, P.	Kočár, P. Unpublished	500	400	early	central Bohemia	188	31	657	9	6	0	0	386
19	SAD02	Sadská - ČOV, studna	50.1352	14.9856	Kočár, P.	Kočár, P. Unpublished	500	400	early	central Bohemia	188	15	50	3	2	22	24	1430
20	SOB	Sobětice u Klatov	49.3749	13.3166	Kočár, P.	Kočár, P. Unpublished	500	400	early	SW Bohemia	435	20	704	22	8	1	1	101
21	SOV	Sovínky - rozvojová lokalita Z4	50.3743	14.7881	Kočár, P.	Kočár, P. Unpublished	500	400	early	central Bohemia	280	9	109	1	4	1	0	4
22	TAC	Tachlovice	50.0134	14.2414	Kočár, P.	Kočár, P. Unpublished	500	400	early	central Bohemia	340	1	2	0	0	0	0	0
23	TIM02	Trmice - Bauhaus	50.6431	13.9956	Kočár, P.	Kočár, P. Unpublished	500	400	early	NW Bohemia	160	19	261	7	5	0	1	46
24	ZAV04	Lhota u Dolních Břežan - Závist	49.9561	14.4326	Komárková, V.	Komárková, V. Unpublished	500	400	early	central Bohemia	385	24	670	0	278	0	10	7
25	BOL	Bolešiny	49.4104	13.3627	Kočár, P.	Kočár, P. Unpublished	480	400	early	SW Bohemia	411	2	13	0	0	0	0	12
26	DBR01	Dolní Břežany	49.9637	14.4576	Tempír, Z.	Drda, P., Rybová, A. 2008: Akropole na hradišti Závist v 6.-4.stol.př Kr. Památky archeologické - Supplementum 19	480	400	early	central Bohemia	385	5	478	0	122	0	2	34
27	DRO	Droužkovice	50.431	13.4301	Kočár, P.	Kočár, P. Unpublished	480	400	early	NW Bohemia	300	1	30	0	0	0	0	0
28	CHO	Cholina - Za Kostelem	49.6561	17.0544	Kočár, P.	Kočár, P. Unpublished	480	400	early	central Moravia	278	1	1	0	0	0	0	0
29	ZAV05	Lhota u Dolních Břežan - Závist	49.9561	14.4326	Komárková, V.	Komárková, V. Unpublished	480	400	early	central Bohemia	385	12	2700	0	1445	0	50	0
30	ZAV06	Lhota u Dolních Břežan - Závist	49.9561	14.4326	Tempír, Z.	Drda, P., Rybová, A. 2008: Akropole na hradišti Závist v 6.-4.stol.př Kr. Památky archeologické - Supplementum 19	480	400	early	central Bohemia	385	38	2072	0	250	0	220	333
31	ZAV07	Lhota u Dolních Břežan - Závist	49.9561	14.4326	Tempír, Z.	Drda, P., Rybová, A. 2008: Akropole na hradišti Závist v 6.-4.stol.př Kr. Památky archeologické - Supplementum 19	480	400	early	central Bohemia	385	3	14	0	4	0	0	2
32	ZAV08	Lhota u Dolních Břežan - Závist	49.9561	14.4326	Tempír, Z.	Drda, P., Rybová, A. 2008: Akropole na hradišti Závist v 6.-4.stol.př Kr. Památky archeologické - Supplementum 19	480	400	early	central Bohemia	385	7	231	0	7	0	15	120
33	ZAV09	Lhota u Dolních Břežan - Závist	49.9561	14.4326	Tempír, Z.	Drda, P., Rybová, A. 2008: Akropole na hradišti Závist v 6.-4.stol.př Kr. Památky archeologické - Supplementum 19	480	400	early	central Bohemia	385	12	84	0	11	0	0	8
34	ZAV10	Lhota u Dolních Břežan - Závist	49.9561	14.4326	Tempír, Z.	Drda, P., Rybová, A. 2008: Akropole na hradišti Závist v 6.-4.stol.př Kr. Památky archeologické - Supplementum 19	480	400	early	central Bohemia	385	13	516	0	67	0	6	596
35	OSE	Osek	49.4432	14.3012	Komárková, V, Šálková, T.	Fröhlich, J. 2004? Časnělaténská polozemnice v Oseku u Milevska. Archeologické výzkumy v jižních Čechách 17, 185 -196.	480	400	early	S Bohemia	464	2	11	1	2	0	0	5
36	POL	Polešovice - Pískovna	49.0278	17.337	Hajnalová M, Štiglic F.	Štiglic, F. 2015: Rastlinné makrozvyšky z doby laténskej – archeobotanická analýza materiálu z lokalít Zástřizly a Polešovice. UK, Bratislava. Unpublished BC Thesis	480	400	early	S Moravia	225	11	3303	159	51	0	25	891
37	RAK	Rakovice - Rakovický háj	48.5765	17.69	Hajnalová, M.	Hajnalová, M. Unpublished	480	400	early	S Slovakia	205	3	23	0	0	0	0	10
38	NLP	Nová Lesná - Pieskovisko	49.1153	20.2591	Hajnalová, E.	Hajnalová, E. 1989: Súčasné poznatky z archeobotaniky na Slovensku. AIA IV, AU SAV, Nitra.	480	260	early	NE Slovakia	760	1	0	0	27	0	0	0
39	VLI01	Vliněves - Posadovice	50.3731	14.448	Tempír, Z.	Tempír, Z. 1968: Archeologické nálezy zemědělských rostlin a plevelů v Čechách a na Moravě. Vědecké práce Československého Zemědělského muzea 15–88.	480	180	early	central Bohemia	165	2	779	0	0	0	0	6
40	STE	Stebno	50.117	13.4177	Šálková, T.	Šálková, T. Unpublished	400	260	early	NW Bohemia	403	3	0	0	0	0	2	3
42	PAL	Palárikovo - Dolný Kerestúr	48.0543	18.0573	Hajnalová, E.	Hajnalová, E. 1989: Súčasné poznatky z archeobotaniky na Slovensku. AIA IV, AU SAV, Nitra.	380	180	early?	S Slovakia	110	1	0	0	0	0	1	0
43	POD	Podbiel - Biela Skala, Biel	49.2981	19.4907	Hajnalová, M.	Lofajová Danielová, B., Hajnalová, M., Šimunková, K. in print: The ‘Central Orava’ Microregion during the Late Hallstatt to Middle La Tène period. Študijné Zvesti AU SAV, Suplementum 3.	380	180	early?	NW Slovakia	740	3	9	0	0	0	0	0
44	LPP	Lopušné Pažite - Podhuboč	49.276	18.8261	Hajnalová, E.	Hajnalová, E. Unpublished	380	180	early?	NW Slovakia	500	1	9	2	0	0	0	3
46	LMR01	Liptovská Mara II - Rybníky	49.1049	19.4827	Hajnalová M.	Hajnalová, M. 1999: Osada a životné prostredie secerných Karpát na počiatku doby dejinnej. UK, Bratislava. Unpublished PhD Thesis	380	120	middle?	NW Slovakia	627	39	3557	1569	1331	0	16	1985
47	LMR02	Liptovská Mara II - Rybníky	49.1049	19.4827	Hajnalová M.	Hajnalová, M. 1999: Osada a životné prostredie secerných Karpát na počiatku doby dejinnej. UK, Bratislava. Unpublished PhD Thesis	380	120	middle?	NW Slovakia	627	39	131	677	2	0	304	9935
48	LMH01	Liptovská Mara I - Havránok	49.103	19.4806	Hajnalová, E.	Hajnalová, E. 1989: Súčasné poznatky z archeobotaniky na Slovensku. AIA IV, AU SAV, Nitra.	360	200	middle?	NW Slovakia	665	3	251	49	1	0	0	11
49	LMH02	Liptovská Mara I - Havránok	49.103	19.4806	Hajnalová, E.	Hajnalová, E. 1989: Súčasné poznatky z archeobotaniky na Slovensku. AIA IV, AU SAV, Nitra.	360	200	middle?	NW Slovakia	665	9	758	140	4	0	0	11
51	VBR	Velké Březno - Valtířov	50.6747	14.1243	Kočár, P.	Kočár, P. Unpublished	360	200	middle	NW Bohemia	140	36	78	0	1	0	0	35
52	NRC	Nitra - Chrenová II	48.3101	18.1054	Hajnalová, E.	Hajnalová, E. 1989: Súčasné poznatky z archeobotaniky na Slovensku. AIA IV, AU SAV, Nitra.	330	180	middle	S Slovakia	142	1	24	0	0	0	0	0
53	SAR	Šarovce III	48.0951	18.6434	Kuhn, F.	Tempír, Z. 1969: Archeologické nálezy zemědelských rostlin a plevelu na Slovensku. Agrikultura 8: 7-66.	330	180	middle	S Slovakia	145	1	0	0	0	0	5	0
54	LAZ	Lazisko - Zvon	49.0201	19.5366	Hajnalová, M.	Hajnalová, M. Unpublished	330	180	middle	NW Slovakia	830	5	757	51	1	0	0	8
55	LMK01	Liptovská Mara VII - Kamenica	49.1004	19.4819	Hajnalová, M.	Hajnalová, E. 1989: Súčasné poznatky z archeobotaniky na Slovensku. AIA IV, AU SAV, Nitra.	330	180	middle	NW Slovakia	550	1	908	2	7	0	0	0
56	SUD	Sudoměřice - Obchvat	48.8759	17.2432	Hajnalová M.	Hajnalová M. Unpublished	330	180	middle	S central Moravia	168	36	790	855	6	0	6	258
57	MZE01	Mšecké Žehrovice	50.1796	13.9237	Opravil, E.	Opravil, E. 1998: Plant macro-residues. In: Venclová N., Mšecké Žehrovice in Bohemia. Archaeological background to a Celtic hero, 3rd- 2nd cent. BC. Sceaux, 295–304.	330	180	middle	central Bohemia	430	1	6	0	0	0	0	0
58	ROK01	Praha - Vysočany, Rokytka	50.11	14.4998	Kočár, P.	Kočár, P. Unpublished	330	180	middle	central Bohemia	195	21	66	0	0	0	0	26
59	SRB	Srbeč	50.225	13.8838	Opravil, E.	Opravil, E. 1999: Rostlinné makrozbytky z laténské osady v Srbči. Památky archeologické 90, 63–64.	330	180	middle	central Bohemia	340	1	6	0	0	0	0	1
60	NEM	Nemčice	49.3582	17.1765	Hajnalová, M.	Hajnalová, M. Unpublished	330	120	middle	central Moravia	255	68	3387	52	39	1	14	1472
61	VCE	Včelince - Lászlófala	48.3897	20.3105	Hajnalová, E.	Hajnalová, E. Unpublished	330	120	middle	S Slovakia	180	7	26	0	1	0	0	16
62	LOV	Lovosice	50.5156	14.0513	Čulíková, V.	Čulíková, V. 2008: Rostlinné makrozbytky z pravěkých a raně středověkých antropogenních sedimentů v Lovosicích, Archeologické rozhledy 60/1, 61–74.	330	120	middle	NW Bohemia	150	1	4480	1569	52	0	0	1643
63	MED	Medlovice - Za Hanou	49.2869	17.0887	Hajnalová M.	Hajnalová M. Unpublished	330	120	middle	S central Moravia	229	92	1829	1302	124	4	15	1231
64	STI	Štítary - obchvat Kolína	50.0239	15.173	Kočár, P.	Kočár, P. Unpublished	330	120	middle	central Bohemia	220	13	3991	34	11	0	1	2579
65	BNL	Brandýs nad Labem - Zápská ul.	50.1876	14.6628	Kočár, P.	Kočár, P. Unpublished	260	180	middle	central Bohemia	218	39	976	5	5	0	51	209
66	DBR02	Dolní Břežany	49.9637	14.4576	Tempír, Z.	Drda, P., Rybová, A. 2008: Akropole na hradišti Závist v 6.-4.stol.př Kr. Památky archeologické - Supplementum 19	260	180	middle	central Bohemia	385	4	2046	0	112	0	4	52
67	SYR	Syrovice - U Rybníka	49.0798	16.5465	Hajnalová M.	Hajnalová M. Unpublished	260	180	middle	S central Moravia	203	5	145	65	2	0	3	127
68	ZAV11	Lhota u Dolních Břežan - Závist	49.9561	14.4326	Komárková, V.	Komárková, V. Unpublished	260	180	middle	central Bohemia	385	4	98	0	5	0	1	1
69	BRS01	Brno - Slatina CTP C1 a B2	49.1754	16.6733	Hajnalová M.	Hajnalová M. Unpublished	260	180	middle	S central Moravia	245	3	5	1	0	0	0	1
70	DAS	Dašice - obchtvat, studna	50.0306	15.9138	Kočár, P.	Kočár, P. Unpublished	260	120	middle	E Bohemia	228	32	12	1	0	1	65	764
71	HUL	Hulín 1	49.3169	17.4637	Kočár, P.	Kočár, P. Unpublished	260	120	middle	central Moravia	200	64	138	4	17	0	2	240
72	HVE01	Horní Věstonice	48.8745	16.6256	Tempír, Z.	Tempír, Z. 1992: Analýzy a vyhodnocení zuhelnatělých zbytků kulturních rostlin a plevelů v archeologických nálezech z některých lokalit na jižní Moravě. Vědecké práce Národního zemědělského muzea Praha 73-97.	260	120	middle	S Moravia	200	1	70	0	6	0	0	3
73	MZE02	Mšecké Žehrovice	50.1796	13.9237	Opravil, E.	Opravil, E. 1998: Plant macro-residues. In: Venclová N., Mšecké Žehrovice in Bohemia. Archaeological background to a Celtic hero, 3rd- 2nd cent. BC. Sceaux, 295–304.	260	120	middle	central Bohemia	430	1	642	0	121	0	16	0
74	VYS02	Vyškov - BKR stavba II.	49.295	17.0148	Hajnalová M.	Hajnalová M. Unpublished	260	120	middle	S central Moravia	268	1	8	0	0	0	0	1
75	PJI01	Praha - Jinonice, zámek	50.0543	14.3636	Kočár, P.	Kočár, P. Unpublished	260	120	middle	central Bohemia	316	3	109	2	6	0	0	1
76	CIR_4	Církvice - obchvat, úsek 4	49.9491	15.3327	Kočár, P.	Kočár, P. Unpublished	260	120	middle	central Bohemia	219	33	241	0	1	0	1	16
77	CIR_5	Církvice - obchvat, úsek 5	49.9491	15.3327	Kočár, P.	Kočár, P. Unpublished	260	120	middle	central Bohemia	219	18	111	2	8	0	0	23
78	SKP	Skály u Protivína	49.2201	14.1643	Komáková V., Divišová M.	Komáková V., Divišová M. Unpublished	260	120	middle	S Bohemia	350	9	400	2	1	1	0	15
79	ZPK	Závažná Poruba - Končitý vrch	49.0268	19.626	Hajnalová, M.	Barta, P. et al. 2023: Radiocarbon Dated Pulse and Cereal Crops Indicate Diachronic Use of Iron Age Extreme Upland Sites in the Western Carpathians, Slovakia. Geochronometria 50: 1-20. https://doi.org/10.2478/geochr-2023-0001	260	120	middle	NW Slovakia	1310	3	47	0	648	0	0	31
80	NRP	Nitra - Párovské Háje	48.2927	18.0106	Hajnalová, M.	Hajnalová, M. Unpublished	250	180	middle	S Slovakia	240	2	12	0	0	0	0	2
81	LMR03	Liptovská Mara II - Rybníky	49.1049	19.4816	Hajnalová, M. Novosadková, K.	Novosadková, K. 2023: Archeobotanická analýza rastlinných makrozvyškov z lokalít Rohačka a Liptovská Mara II – Rybníky. UKF, Nitra. Unpublished MA Thesis.	250	120	middle	NW Slovakia	635	8	260	317	16	1	0	117
82	SED	Sedliská - Podčičva, Čičviansky hrad	48.9143	21.7381	Hajnalová, E.	Hajnalová, E. Unpublished	250	120	middle	NE Slovakia	205	4	954	44	1	0	0	15
83	OTR	Otrokovice - Chmelín	49.2022	17.5562	Hajnalová M.	Hajnalová M. Unpublished	180	120	middle	central Moravia	205	4	4	0	0	0	0	5
84	BRS02	Brno - Slatina CTP C1 a B2	49.1754	16.6733	Hajnalová M.	Hajnalová M. Unpublished	180	120	middle	S central Moravia	245	17	98	8	7	0	1	34
85	JIN	Jinočany II	50.0332	14.2695	Kočár, P.	Kočár, P. Unpublished	180	120	middle	central Bohemia	352	7	105	9	1	0	0	62
86	NRS	Nitra - Šindolka	48.3287	18.0823	Hajnalová, E.	Hajnalová, E. Unpublished	180	120	middle	S Slovakia	157	1	43	0	0	0	2	28
88	CAS02	Čáslavky - obchvat Jaroměře	50.376	15.9452	Kočár, P.	Kočár, P. Unpublished	260	70	middle ?	E Bohemia	285	64	124	0	6	1	8	25
89	PIS	Písek - AISIN	49.3093	14.1479	Šálková, T.	Šálková, T. Unpublished	260	70	middle ?	S Bohemia	388	23	19	0	1	1	29	25
90	HOS	Hostivice - Palouky	50.0812	14.2591	Komárková, V.	Komárková, V. Unpublished	260	70	middle ?	central Bohemia	335	2	109	0	0	0	1	26
91	HVR	Hrubá Vrbka	48.8719	17.477	Kočár, P.	Kočár, P. Unpublished	260	70	middle ?	S Moravia	250	2	164	0	0	0	0	18
92	NOS02	Nižná - Ostražica	49.3171	19.5239	Hajnalová, M.	Lofajová Danielová, B., Hajnalová, M., Šimunková, K. in print: The ‘Central Orava’ Microregion during the Late Hallstatt to Middle La Tène period. Študijné Zvesti AU SAV, Suplementum 3.	260	70	middle ?	NW Slovakia	760	4	32	0	0	0	0	10
93
94	LMH03	Liptovská Mara I - Havránok	49.103	19.4806	Hajnalová, E.	Hajnalová, E. 1989: Súčasné poznatky z archeobotaniky na Slovensku. AIA IV, AU SAV, Nitra.	250	1	late 1?	NW Slovakia	665	23	410	0	978	0	0	64
95	LMR04	Liptovská Mara II - Rybníky	49.1049	19.4816	Hajnalová, M. Novosadková, K.	Novosadková, K. 2023: Archeobotanická analýza rastlinných makrozvyškov z lokalít Rohačka a Liptovská Mara II – Rybníky. UKF, Nitra. Unpublished MA Thesis.	250	1	late 1?	NW Slovakia	635	6	206	141	6	0	0	21
97	BEC	Bechyně - náměstí	49.2949	14.4688	Pokorná, A.	Pokorná, A. Unpublished	180	70	late 1	S Bohemia	400	13	155	1	1	0	7	27
98	MILN	Mílonice - Rošťoutky	49.1042	17.3207	Hajnalová M.	Hajnalová M. Unpublished	180	70	late 1	S central Moravia	274	3	105	5	1	0	0	26
99	SH	Staré Hradisko	49.499	16.8955	Hajnalová M.	Hajnalová M. Unpublished	180	70	late 1	central Moravia	540	14	2472	1	119	0	45	12
100	KOS	Kladruby nad Oslavou - Polní cesty C5a a C5b	49.1448	16.1718	Kočár, P.	Kočár, P. Unpublished	180	70	late 1	S Moravia	360	7	51	0	35	0	1	3
101	PJI02	Praha - Jinonice, zámek	50.0543	14.3636	Kočár, P.	Kočár, P. Unpublished	180	70	late 1	central Bohemia	316	30	1710	22	13	0	13	171
102	ZAV12	Lhota u Dolních Břežan - Závist	49.9561	14.4326	Komárková, V.	Komárková, V. Unpublished	180	70	late 1	central Bohemia	385	6	174	0	18	0	7	11
103	ROV	Rovná	49.2867	13.9542	Šálková, T.	Šálková, T. Unpublished	180	70	late 1	S Bohemia	483	7	1	0	0	0	22	0
104	TIM01	Trmice - Žižkova ul.	50.6431	13.9956	Kočár, P.	Kočár, P. Unpublished	180	70	late 1	NW Bohemia	150	6	32	1	1	0	0	46
105	JMH02	Jánovce - Mchalovce, Hradisko	49.0104	20.4296	Hajnalová, M., Hudran.D.	Hudran.D. 2024: Analýza a vyhodnotenie rastlinných zvyškov z lokality Jánovce-Machalovce, poloha Hradisko. UKF, Nitra. Unpublished BC Thesis.	180	60	late 1	NE Slovakia	670	19	5679	3	167	1	28	121
106	KNE	Komárno - Nádvorie Európy	47.7582	18.1292	Hajnalová, M.	Hajnalová, M. Unpublished	180	60	late 1	S Slovakia	110	13	241	15	0	0	3	34
107	STR01	Strachotín	48.9054	16.6513	Tempír, Z.	Tempír, Z. 1992: Analýzy a vyhodnocení zuhelnatělých zbytků kulturních rostlin a plevelů v archeologických nálezech z některých lokalit na jižní Moravě. Vědecké práce Národního zemědělského muzea Praha 73-97.	180	50	late 1	S Moravia	170	3	37	0	8	0	0	0
108	HRB	Hrbovice - skladovací hala CTP	50.6628	13.9726	Kočár, P.	Kočár, P. Unpublished	180	50	late 1	NW Bohemia	165	6	1	2	0	0	0	1
109	PJI03	Praha - Jinonice, zámek	50.0543	14.3636	Kočár, P.	Kočár, P. Unpublished	180	50	late 1	central Bohemia	316	4	9	0	0	0	0	2
110	BOR	Bořitov - Písky	49.425	16.5912	Hajnalová M.	Hajnalová M. Unpublished	180	50	late 1	central Moravia	303	1	61	0	22	0	3	0
111	ZAS	Zástřizly	49.1531	17.2313	Hajnalová M, Štiglic F.	Štiglic, F. 2015: Rastlinné makrozvyšky z doby laténskej – archeobotanická analýza materiálu z lokalít Zástřizly a Polešovice. UK, Bratislava. Unpublished BC Thesis	180	1	late 1	central Moravia	310	12	149	1	6	0	58	107
112	ZAV13	Lhota u Dolních Břežan - Závist	49.9561	14.4326	Komárková, V.	Komárková, V. Unpublished	120	70	late 1	central Bohemia	385	6	306	0	8	0	5	3
113	DBR03	Dolní Břežany	49.9637	14.4576	Tempír, Z.	Drda, P., Rybová, A. 2008: Akropole na hradišti Závist v 6.-4.stol.př Kr. Památky archeologické - Supplementum 19	120	50	late 1	central Bohemia	385	2	193	0	17	0	0	0
114	HOL	Holubice - výstavba RD pč. 64/6 a 64/127	50.2033	14.2934	Kočár, P.	Kočár, P. Unpublished	120	50	late 1	central Bohemia	290	4	73	4	5	0	33	288
115	HVE02	Horní Věstonice	48.8745	16.6256	Tempír, Z.	Tempír, Z. 1992: Analýzy a vyhodnocení zuhelnatělých zbytků kulturních rostlin a plevelů v archeologických nálezech z některých lokalit na jižní Moravě. Vědecké práce Národního zemědělského muzea Praha 73-97.	120	50	late 1	S Moravia	200	1	31	0	0	0	0	0
116	ZAV14	Lhota u Dolních Břežan - Závist	49.9561	14.4326	Komárková, V.	Komárková, V. Unpublished	120	50	late 1	central Bohemia	385	5	1530	0	40	0	25	5
117	PJI04	Praha - Jinonice, zámek	50.0543	14.3636	Kočár, P.	Kočár, P. Unpublished	120	50	late 1	central Bohemia	316	3	13	0	0	0	0	7
118	PTE	Ptení - Bernovy	49.5116	16.9611	Hajnalová M.	Hajnalová M. Unpublished	120	50	late 1	central Moravia	330	1	24	0	3	0	0	0
119	STR02	Strachotín	48.9054	16.6513	Tempír, Z.	Tempír, Z. 1992: Analýzy a vyhodnocení zuhelnatělých zbytků kulturních rostlin a plevelů v archeologických nálezech z některých lokalit na jižní Moravě. Vědecké práce Národního zemědělského muzea Praha 73-97.	120	50	late 1	S Moravia	170	3	243	0	25	0	2	0
121	KEZ	Kežmarok - Jeruzalmský vrch (Hotel Štart)	49.1448	20.4375	Hajnalová, M.	Hajnalová, M. 2002: Rastlinné makrozvyšky analyzované v roku 2001. AVANS v roku 2001, 55-57.	120	1	late 2	NE Slovakia	650	5	26	10	0	0	0	23
122	LMR05	Liptovská Mara II - Rybníky	49.1049	19.4827	Hajnalová M.	Hajnalová, M. 1999: Osada a životné prostredie secerných Karpát na počiatku doby dejinnej. UK, Bratislava. Unpublished PhD Thesis	110	1	late 2	NW Slovakia	627	29	616	4277	35	0	4	407
123	LMR06	Liptovská Mara II - Rybníky	49.1049	19.4827	Hajnalová M.	Hajnalová, M. 1999: Osada a životné prostredie secerných Karpát na počiatku doby dejinnej. UK, Bratislava. Unpublished PhD Thesis	110	1	late 2	NW Slovakia	627	15	3	23	0	1	5	128
124	BLN	Bratislava - námestie SNP č. 29	48.1451	17.1119	Hajnalová, E.	Hajnalová, E. 1989: Súčasné poznatky z archeobotaniky na Slovensku. AIA IV, AU SAV, Nitra.	110	1	late 2	S Slovakia	143	1	6	0	1	0	3	0
125	DEV	Bratislava - Devín, Hrad	48.174	16.9781	Hajnalová, E.	Hajnalová, E. 1989: Súčasné poznatky z archeobotaniky na Slovensku. AIA IV, AU SAV, Nitra.	110	1	late 2	S Slovakia	210	4	1260	0	0	100	0	11
126	BLP	Bratislava - Podhradie	48.1406	17.1005	Hajnalová, E.	Hajnalová, E. 1989: Súčasné poznatky z archeobotaniky na Slovensku. AIA IV, AU SAV, Nitra.	110	1	late 2	S Slovakia	140	1	178	0	15	0	0	4
127	LMK02	Liptovská Mara VII - Kamenica	49.1069	19.4806	Hajnalová, E.	Hajnalová, E. 1989: Súčasné poznatky z archeobotaniky na Slovensku. AIA IV, AU SAV, Nitra.	110	1	late 2	NW Slovakia	700	1	2	0	1	0	0	0
128	LMR07	Liptovská Mara II - Rybníky	49.1049	19.4816	Hajnalová, M. Novosadková, K.	Novosadková, K. 2023: Archeobotanická analýza rastlinných makrozvyškov z lokalít Rohačka a Liptovská Mara II – Rybníky. UKF, Nitra. Unpublished MA Thesis.	110	1	late 2	NW Slovakia	635	11	224	122	19	0	0	97
129	NRM	Nitra - Mikov dvor	48.304	18.1131	Hajnalová, E.	Hajnalová, E. 1989: Súčasné poznatky z archeobotaniky na Slovensku. AIA IV, AU SAV, Nitra.	110	1	late 2	S Slovakia	195	3	1888	150	264	0	0	56
131	DVV	Divinka - Veľký vrch	49.258	18.6939	Hajnalová, E.	Hajnalová, E. 1989: Súčasné poznatky z archeobotaniky na Slovensku. AIA IV, AU SAV, Nitra.	110	AD 60	late 2	NW Slovakia	505	9	1295	0	703	0	2	7
132	GBE	Gbeľany - Hradisko	49.234	18.8565	Hajnalová, E.	Hajnalová, E. 1989: Súčasné poznatky z archeobotaniky na Slovensku. AIA IV, AU SAV, Nitra.	110	AD 60	late 2	NW Slovakia	652	1	614	62	0	0	0	19
133	LMR08	Liptovská Mara II - Rybníky	49.1049	19.4816	Hajnalová, M. Novosadková, K.	Novosadková, K. 2023: Archeobotanická analýza rastlinných makrozvyškov z lokalít Rohačka a Liptovská Mara II – Rybníky. UKF, Nitra. Unpublished MA Thesis.	110	AD 60	late 2	NW Slovakia	635	9	224	115	10	0	0	56
134	LMH04	Liptovská Mara I - Havránok	49.103	19.4806	Hajnalová, E.	Hajnalová, E. 1989: Súčasné poznatky z archeobotaniky na Slovensku. AIA IV, AU SAV, Nitra.	90	AD 60	late 2	NW Slovakia	665	1	272	3	0	0	0	1
135	PRE	Přešťovice	49.2768	13.9743	Šálková, T.	Šálková, T. Unpublished	45	AD 10	late 2	S Bohemia	390	20	646	1	1	1	4	94
136	RAT	Rataje	49.3502	14.4474	Šálková, T.	Chvojka, O., Beneš, J., Fröhlich, J., John, J., Michálek, J., Šálková, T., Bernardová, A., Houfková, P., Křivánek, R., Majer, A., Novák, J., Nováková, K., Talarovičová, E. 2011: Osídlení doby bronzové v povodí říčky Smutné v jižních Čechách [Bronzezeitliche Besiedlung im Flussgebiet von Smutná in Südböhmen]. Archeologické výzkumy v jižních Čechách. Supplementum 8. České Budějovice.	45	AD 10	late 2	S Bohemia	395	39	110	1	2	0	1	108
137	BOS	Bošilec	49.1484	14.6474	Šálková, T.	Šálková, T. Unpublished	45	AD 10	late 2	S Bohemia	422	15	1	2	0	0	13	5
139	JMH03	Jánovce - Mchalovce, Hradisko	49.0104	20.4296	Hajnalová, M., Hudran.D.	Hudran, D. 2024: Analýza a vyhodnotenie rastlinných zvyškov z lokality Jánovce-Machalovce, poloha Hradisko. UKF, Nitra. Unpublished BC Thesis.	750	1	long interval	NE Slovakia	670	8	693	2	44	0	4	8
140	JMH04	Jánovce - Mchalovce, Hradisko	49.0104	20.4296	Hajnalová, E.	Hajnalová, E. Unpublished	750	1	long interval	NE Slovakia	670	1	335	0	0	0	0	0
141	LMH05	Liptovská Mara I - Havránok	49.103	19.4806	Hajnalová, E.	Hajnalová, E. 1989: Súčasné poznatky z archeobotaniky na Slovensku. AIA IV, AU SAV, Nitra.	500	180	long interval	NW Slovakia	665	4	3326	0	31	0	0	96
142	LMK03	Liptovská Mara VII - Kamenica	49.1069	19.4806	Hajnalová, E.	Hajnalová, E. 1989: Súčasné poznatky z archeobotaniky na Slovensku. AIA IV, AU SAV, Nitra.	500	180	long interval	NW Slovakia	700	1	962	0	9	0	0	18
143	VLI02	Vliněves - Posadovice	50.3731	14.448	Tempír, Z.	Tempír, Z. 1968: Archeologické nálezy zemědělských rostlin a plevelů v Čechách a na Moravě. Vědecké práce Československého Zemědělského muzea 15–88.	480	180	long interval	central Bohemia	165	2	779	0	0	0	0	6
144	LOCS	Lochousice	49.6751	13.0903	Kočár, P.	Kočár, P. Unpublished	480	50	long interval	SW Bohemia	405	1	3	0	0	0	3	10
145	MILV	Milovice u Mikulova	48.8525	16.6981	Tempír, Z.	Tempír, Z. 1992: Analýzy a vyhodnocení zuhelnatělých zbytků kulturních rostlin a plevelů v archeologických nálezech z některých lokalit na jižní Moravě. Vědecké práce Národního zemědělského muzea Praha 73-97.	480	50	long interval	S Moravia	165	1	44	0	6	0	0	3
146	OPL	Oplot	49.5798	13.274	Komárková, V.	Komárková, V. Unpublished	480	50	long interval	SW Bohemia	405	1	15	0	0	0	0	0
147	ZAJ	Zaječí	48.8729	16.7665	Tempír, Z.	Tempír, Z. 1992: Analýzy a vyhodnocení zuhelnatělých zbytků kulturních rostlin a plevelů v archeologických nálezech z některých lokalit na jižní Moravě. Vědecké práce Národního zemědělského muzea Praha 73-97.	480	50	long interval	S Moravia	165	2	39	0	3	0	0	2
148	RYC	Rychtářov	49.3284	16.9187	Hajnalová M.	Hajnalová M. Unpublished	480	50	long interval	S central Moravia	390	10	98	8	0	0	1	8
149	PSK	Púchov - Skalka	49.1215	18.3657	Hajnalová, E.	Hajnalová, E. 1989: Súčasné poznatky z archeobotaniky na Slovensku. AIA IV, AU SAV, Nitra.	450	1	long interval	NW Slovakia	470	1	71	8	1	1	0	0
150	NEB	Nebovidy - Kolín – obchvat silnice I/38	49.9893	15.216	Kočár, P.	Kočár, P., Kočárová, R. 2012: A o rostlinách. In: R. Šumberová: Cesta napříč časem a krajinou. Katalog k výstavě nálezů ze záchranného archeologického výzkumu v trase obchvatu Kolína 2008 – 2010. s. 71-80.	330	70	long interval	central Bohemia	220	14	4030	51	18	0	10	2458
151	BTU	Bělá u Turnova - Kristova jeskyně	50.5911	15.1831	Komárková, V.	Komárková, V. Unpublished	330	70	long interval	NW Bohemia	395	2	0	0	0	0	7	2
152	ROK02	Praha - Vysočany, Rokytka	50.11	14.4998	Kočár, P.	Kočár, P. Unpublished	330	70	long interval	central Bohemia	195	5	18	0	0	0	0	0

## Sheet: Tables S5 - S8
		SEM Table 5. Raw - NISP data for cereral species finds. Legend: lb - lemma base, gb - glume base, sf - spikelet fork, ri - rachis internode																															SEM Table 6. Raw Frequency (ubiquity) data for cereal species finds. Legend as SEM Table 5
				NISP grain														NISP chaff																	Frequency grain														Frequency chaff
	ID	Code	cereal caryopses_NISP	Avena spp.	Hordeum vulgare	Panicum miliaceum	Secale cereale	Setaria italica	Triticum aestivum/durum	Triticum compactum	Triticum dicoccon	Triticum monococcum	Triticum dicoccum/spelta	Triticum spelta	Triticum spp.	Cerealia frag.	cereals chaff_NISP	Avena sativa. lb	Hordeum vulgare gb	Hordeum vulgare ri	Secale cereale ri	Triticum aestivum/durum ri	Triticum dicoccon gb	Triticum monococcum gb	Triticum spelta gb	Triticum timopheevii sf	Triticum sp. gb	Cerealia straw	Cerealia gb			ID	Code	cereal caryopses_Frequency	Avena spp.	Hordeum vulgare	Panicum miliaceum	Secale cereale	Setaria italica	Triticum aestivum	Triticum compactum	Triticum dicoccon	Triticum monococcum	Triticum dicoccum/spelta	Triticum spelta	Triticum spp.	Cerealia frag.	cereals chaff_Frequency	Avena sativa. lb
	1	JMH01		9	111	241	.	.	2	.	5	6	.	15	2	564		.	.	.	.	.	.	.	.	.	6	.	.			1	JMH01		3	5	4	.	.	1	.	3	3	.	4	1	5		.
	2	PLO		.	12	.	.	.	13	.	.	.	.	23	.	63		.	.	.	.	.	.	.	.	.	.	.	.			2	PLO		.	4	.	.	.	2	.	.	.	.	2	.	2		.
	3	ZAV01		.	4	.	.	.	.	.	.	.	.	.	.	.		.	.	.	.	.	.	.	.	.	.	.	.			3	ZAV01		.	2	.	.	.	.	.	.	.	.	.	.	0		.
	4	NOS01		.	.	.	.	.	.	.	.	.	.	.	.	.		.	.	.	.	.	.	.	.	.	.	.	.			4	NOS01		.	.	.	.	.	.	.	.	.	.	.	.	.		.
	5	VYS01		.	8	4	.	.	2	.	.	.	.	1	2	19		.	.	.	.	.	.	.	.	.	4	.	.			5	VYS01		.	3	3	.	.	2	.	.	.	.	2	1	7		.
	6	BDE		1	279	19	1	.	7	.	21	1	17	84	.	186		.	.	.	.	.	.	.	.	.	.	.	.			6	BDE		1	25	10	1	.	4	.	8	1	11	16	.	25		.
	7	BRP		.	21	57	3	.	33	.	39	3	.	30	.	77		.	.	.	.	.	.	.	.	.	.	.	.			7	BRP		.	7	10	2	.	4	.	4	1	.	4	.	9		.
	8	CAS01		.	2	.	.	.	.	.	.	.	.	1	.	7		.	.	.	.	.	.	.	.	.	.	.	.			8	CAS01		.	1	.	.	.	.	.	.	.	.	1	.	3		.
	9	HOR		.	26	39	1	.	5	.	3	.	.	18	.	23		.	.	.	.	.	.	.	.	.	.	6	.			9	HOR		.	15	10	1	.	4	.	2	.	.	7	.	12		.
	10	KAL		.	83	2	.	.	3	.	.	.	.	14	.	26		.	.	.	.	.	.	.	.	.	.	.	.			10	KAL		.	8	1	.	.	1	.	.	.	.	3	.	9		.
	11	ZAV02		.	100	.	10	.	110	.	5	.	.	35	15	600		.	.	.	.	.	.	.	.	.	.	.	.			11	ZAV02		.	4	.	2	.	5	.	1	.	.	4	2	10		.
	12	ZAV03		3	70	.	4	.	113	.	32	1	.	39	63	345		.	.	.	.	.	.	.	.	.	.	.	.			12	ZAV03		3	13	.	4	.	16	.	7	1	.	11	9	21		.
	13	SPO		.	.	.	.	.	.	.	.	.	.	.	.	.		.	.	.	.	.	.	.	.	.	.	.	.			13	SPO		.	.	.	.	.	.	.	.	.	.	.	.	.		.
	14	LOCV		.	.	.	.	.	.	.	.	.	.	1	.	.		.	.	.	.	.	.	.	.	.	.	.	.			14	LOCV		.	.	.	.	.	.	.	.	.	.	1	.	.		.
	15	MER		2	438	63	.	.	26	.	128	47	.	333	.	1509		.	.	.	.	.	4	3	6	.	.	1	.			15	MER		2	89	33	.	.	12	.	31	22	.	64	.	175		.
	16	RAD		.	162	17	.	.	15	.	53	.	.	.	.	.		.	.	.	.	.	.	.	.	.	.	.	.			16	RAD		.	2	2	.	.	1	.	2	.	.	.	.	.		.
	17	PHL		3	153	26	20	.	1	.	101	8	.	161	4	667		.	.	.	.	.	1	.	2	.	.	1	.			17	PHL		2	19	7	1	.	1	.	16	4	.	16	2	21		.
	18	SAD01		.	183	9	.	.	9	.	44	7	8	17	.	380		.	.	.	.	.	1	.	.	.	.	8	.			18	SAD01		.	30	4	.	.	3	.	6	5	4	3	.	8		.
	19	SAD02		.	7	35	.	.	.	.	.	.	1	1	.	6		.	.	.	.	.	1	.	.	.	.	2	.			19	SAD02		.	6	6	.	.	.	.	.	.	1	1	.	5		.
	20	SOB		1	164	23	.	.	1	.	5	1	.	68	.	441		.	.	.	.	.	5	.	17	.	.	.	.			20	SOB		1	17	7	.	.	1	.	5	1	.	16	.	19		.
	21	SOV		.	25	54	.	.	11	.	1	1	.	.	.	17		.	.	.	.	.	.	.	.	.	.	1	.			21	SOV		.	.	1	.	.	.	.	.	.	.	.	.	.		.
	22	TAC		.	.	.	.	.	1	.	.	.	.	.	.	1		.	.	.	.	.	.	.	.	.	.	.	.			22	TAC		.	.	.	.	.	1	.	.	.	.	.	.	1		.
	23	TIM02		.	10	32	.	.	2	.	8	1	.	145	.	63		.	.	.	.	.	2	.	1	.	.	4	.			23	TIM02		.	5	3	.	.	1	.	6	1	.	5	.	9		.
	24	ZAV04		3	70	.	4	.	113	.	32	1	.	39	63	345		.	.	.	.	.	.	.	.	.	.	.	.			24	ZAV04		3	13	.	4	.	16	.	7	1	.	11	9	21		.
	25	BOL		.	6	.	.	.	.	.	.	.	.	.	.	7		.	.	.	.	.	.	.	.	.	.	.	.			25	BOL		.	2	.	.	.	.	.	.	.	.	.	.	2		.
	26	DBR01		4	376	.	.	.	16	.	72	2	.	.	8	0		.	.	.	.	.	.	.	.	.	.	.	.			26	DBR01		1	4	.	.	.	1	.	3	1	.	.	1	0		.
	27	DRO		1	3	.	.	.	.	.	4	.	.	6	.	16		.	.	.	.	.	.	.	.	.	.	.	.			27	DRO		1	1	.	.	.	.	.	1	.	.	1	.	1		.
	28	CHO		.	1	.	.	.	.	.	.	.	.	.	.	.		.	.	.	.	.	.	.	.	.	.	.	.			28	CHO		.	1	.	.	.	.	.	.	.	.	.	.	.		.
	29	ZAV05		15	560	.	10	.	455	.	155	5	.	160	300	1040		.	.	.	.	.	.	.	.	.	.	.	.			29	ZAV05		3	9	.	2	.	10	.	6	1	.	7	5	11		.
	30	ZAV06		7	455	5	60	.	1397	.	72	49	.	.	27	.		.	.	.	.	.	.	.	.	.	.	.	.			30	ZAV06		1	28	3	19	.	32	.	11	11	.	.	4	0		.
	31	ZAV07		.	6	.	.	.	4	.	2	.	.	.	2	.		.	.	.	.	.	.	.	.	.	.	.	.			31	ZAV07		.	1	.	.	.	1	.	1	.	.	.	1	0		.
	32	ZAV08		5	23	1	4	.	175	.	21	2	.	.	.	.		.	.	.	.	.	.	.	.	.	.	.	.			32	ZAV08		1	4	1	1	.	4	.	3	2	.	.	.	0		.
	33	ZAV09		.	22	.	2	.	57	.	.	1	.	.	2	.		.	.	.	.	.	.	.	.	.	.	.	.			33	ZAV09		.	8	.	2	.	11	.	.	1	.	.	1	0		.
	34	ZAV10		.	212	1	26	.	235	.	39	3	.	.	.	.		.	.	.	.	.	.	.	.	.	.	.	.			34	ZAV10		.	13	1	8	.	12	.	6	1	.	.	.	0		.
	35	OSE		.	6	.	.	.	.	.	1	.	.	.	.	4		.	.	.	.	.	.	.	.	.	1	.	.			35	OSE		.	1	.	.	.	.	.	1	.	.	.	.	1		.
	36	POL		6	61	321	.	6	11	.	8	16	.	16	.	2858		.	.	.	.	.	37	32	70	.	.	20	.			36	POL		4	9	11	.	4	4	.	2	4	.	6	.	11		.
	37	RAK		.	3	12	1	3	.	.	2	1	.	.	.	1		.	.	.	.	.	.	.	.	.	.	.	.			37	RAK		.	2	3	1	2	.	.	2	1	.	.	.	1		.
	38	NLP		.	.	.	.	.	.	.	.	.	.	.	.	.		.	.	.	.	.	.	.	.	.	.	.	.			38	NLP		.	.	.	.	.	.	.	.	.	.	.	.	.		.
	39	VLI01		.	129	.	46	.	562	.	41	1	.	.	.	.		.	.	.	.	.	.	.	.	.	.	.	.			39	VLI01		.	2	.	1	.	1	.	1	1	.	.	.	0		.
	40	STE		.	.	.	.	.	.	.	.	.	.	.	.	.		.	.	.	.	.	.	.	.	.	.	.	.			40	STE		.	.	.	.	.	.	.	.	.	.	.	.	.		.
	42	PAL		.	.	.	.	.	.	.	.	.	.	.	.	.		.	.	.	.	.	.	.	.	.	.	.	.			42	PAL		.	.	.	.	.	.	.	.	.	.	.	.	.		.
	43	POD		3	.	3	.	.	.	.	.	.	.	.	.	3		.	.	.	.	.	.	.	.	.	.	.	.			43	POD		1	.	2	.	.	.	.	.	.	.	.	.	1		.
	44	LPP		.	.	8	.	.	.	.	.	.	.	.	1	.		.	.	.	.	.	.	.	.	1	1	.	.			44	LPP		.	.	1	.	.	.	.	.	.	.	.	1	.		.
	46	LMR01		149	85	3116	2	.	7	.	33	3	.	152	10	.		26	.	48	3	2	88	100	1264	.	.	38	.			46	LMR01		9	18	16	1	.	6	.	10	3	.	18	3	.		2
	47	LMR02		6	17	65	.	.	.	.	38	5	.	.	.	.		.	.	.	.	.	146	4	488	.	24	15	.			47	LMR02		1	1	1	.	.	.	.	1	1	.	.	.	.		.
	48	LMH01		15	191	23	1	.	4	7	249	9	.	.	.	9		4	.	5	.	.	7	2	31	.	.	.	.			48	LMH01		2	3	3	1	.	1	2	3	3	.	.	.	2		2
	49	LMH02		30	313	33	.	.	10	.	8	8	.	343	.	13		6	.	5	.	.	7	.	121	.	1	.	.			49	LMH02		8	9	6	.	.	4	.	4	4	.	9	.	7		3
	51	VBR		.	40	.	1	.	8	.	2	.	.	16	.	11		.	.	.	.	.	.	.	.	.	.	.	.			51	VBR		.	8	.	1	.	4	.	2	.	.	5	.	6		.
	52	NRC		.	6	.	1	.	12	.	4	.	.	.	1	.		.	.	.	.	.	.	.	.	.	.	.	.			52	NRC		.	1	.	1	.	1	.	1	.	.	.	1	.		.
	53	SAR		.	.	.	.	.	.	.	.	.	.	.	.	.		.	.	.	.	.	.	.	.	.	.	.	.			53	SAR		.	.	.	.	.	.	.	.	.	.	.	.	.		.
	54	LAZ		.	218	.	.	.	13	.	28	4	10	210	.	274		1	.	.	.	.	4	.	29	.	8	9	.			54	LAZ		.	5	.	.	.	2	.	2	1	2	5	.	5		1
	55	LMK01		.	904	3	.	.	.	.	.	.	.	.	1	.		.	.	.	.	.	1	.	1	.	.	.	.			55	LMK01		.	1	1	.	.	.	.	.	.	.	.	1	.		.
	56	SUD		27	37	25	2	.	3	.	30	137	.	143	15	371		.	10	.	6	5	17	279	494	.	34	10	.			56	SUD		14	17	9	2	.	3	.	9	16	.	15	3	22		.
	57	MZE01		.	6	.	.	.	.	.	.	.	.	.	.	.		.	.	.	.	.	.	.	.	.	.	.	.			57	MZE01		.	1	.	.	.	.	.	.	.	.	.	.	.		.
	58	ROK01		2	12	2	1	.	2	.	6	.	.	15	1	25		.	.	.	.	.	.	.	.	.	.	.	.			58	ROK01		2	8	1	1	.	2	.	4	.	.	6	1	11		.
	59	SRB		.	2	.	.	.	1	.	2	.	.	.	1	.		.	.	.	.	.	.	.	.	.	.	.	.			59	SRB		.	1	.	.	.	1	.	1	.	.	.	1	.		.
	60	NEM		55	634	343	6	1	.	.	19	29	.	87	50	2163		.	.	1	.	.	2	4	14	.	.	31	.			60	NEM		18	37	34	4	1	.	.	14	18	.	27	41	40		.
	61	VCE		.	.	2	.	.	1	.	.	.	.	.	3	20		.	.	.	.	.	.	.	.	.	.	.	.			61	VCE		.	.	1	.	.	1	.	.	.	.	.	1	5		.
	62	LOV		.	129	124	43	.	3483	.	602	.	.	.	99	.		.	.	.	.	.	1569	.	.	.	.	.	.			62	LOV		.	1	1	1	.	1	.	1	.	.	.	1	.		.
	63	MED		99	252	212	28	18	111	.	28	66	.	346	33	636		1	.	9	3	8	2	586	596	.	95	.	2			63	MED		28	53	44	16	7	30	.	18	18	.	42	9	65		1
	64	STI		106	2004	668	4	.	177	.	127	6	.	59	.	840		.	.	.	.	.	5	7	22	.	.	.	.			64	STI		10	12	10	2	.	5	.	5	3	.	5	.	12		.
	65	BNL		4	500	242	1	.	4	.	111	26	.	88	.	.		.	.	.	.	.	.	.	.	.	.	5	.			65	BNL		2	32	18	1	.	3	.	22	9	.	17	.	.		.
	66	DBR02		8	336	14	10	.	586	.	1088	4	.	.	.	.		.	.	.	.	.	.	.	.	.	.	.	.			66	DBR02		1	4	2	1	.	4	.	3	1	.	.	.	0		.
	67	SYR		2	4	1	.	.	10	.	.	2	.	5	3	118		.	.	.	.	1	7	33	9	.	8	7	.			67	SYR		1	2	1	.	.	2	.	.	1	.	1	2	5		.
	68	ZAV11		1	33	.	.	.	2	.	1	.	.	3	5	53		.	.	.	.	.	.	.	.	.	.	.	.			68	ZAV11		1	2	.	.	.	1	.	1	.	.	2	2	3		.
	69	BRS01		.	1	1	.	.	1	.	.	.	.	.	.	2		.	.	.	.	.	.	1	.	.	.	.	.			69	BRS01		.	1	1	.	.	1	.	.	.	.	.	.	1		.
	70	DAS		.	1	2	.	.	2	.	1	1	.	2	.	3		.	.	.	.	.	.	.	1	.	.	.	.			70	DAS		.	1	1	.	.	2	.	1	1	.	2	.	1		.
	71	HUL		1	37	18	.	.	1	.	17	1	10	.	.	53		.	.	.	.	.	1	.	1	.	.	2	.			71	HUL		1	13	11	.	.	1	.	13	1	6	.	.	29		.
	72	HVE01		1	16	5	.	.	7	.	36	5	.	.	.	.		.	.	.	.	.	.	.	.	.	.	.	.			72	HVE01		1	1	1	.	.	1	.	1	1	.	.	.	0		.
	73	MZE02		.	506	2	4	.	14	.	12	12	.	.	92	.		.	.	.	.	.	.	.	.	.	.	.	.			73	MZE02		.	1	1	1	.	1	.	1	1	.	.	1	.		.
	74	VYS02		.	.	.	.	.	2	.	.	.	.	.	.	6		.	.	.	.	.	.	.	.	.	.	.	.			74	VYS02		.	.	.	.	.	1	.	.	.	.	.	.	1		.
	75	PJI01		.	14	1	.	.	1	.	28	.	.	20	.	45		.	.	.	.	.	.	1	.	1	.	.	.			75	PJI01		.	2	1	.	.	1	.	3	.	.	3	.	3		.
	76	CIR_4		.	34	1	.	.	2	.	87	.	.	54	39	24		.	.	.	.	.	.	.	.	.	.	.	.			76	CIR_4		.	13	1	.	.	2	.	6	.	.	4	2	11		.
	77	CIR_5		.	19	4	.	.	5	.	4	1	.	12	.	66		.	.	.	.	.	.	.	2	.	.	.	.			77	CIR_5		.	8	1	.	.	5	.	3	1	.	5	.	13		.
	78	SKP		5	54	56	.	.	16	.	.	2	2	1	15	249		.	.	.	.	.	.	2	.	.	.	.	.			78	SKP		2	9	3	.	.	5	.	.	1	1	1	5	9		.
	79	ZPK		.	15	.	.	.	.	.	1	.	.	11	2	18		.	.	.	.	.	.	.	.	.	.	.	.			79	ZPK		.	3	.	.	.	.	.	1	.	.	2	1	2		.
	80	NRP		.	.	11	.	.	.	.	.	.	.	.	.	1		.	.	.	.	.	.	.	.	.	.	.	.			80	NRP		.	.	2	.	.	.	.	.	.	.	.	.	1		.
	81	LMR03		27	32	98	.	.	.	.	.	.	2	27	10	64		.	.	.	.	.	2	3	312	.	.	.	.			81	LMR03		4	7	8	.	.	.	.	.	.	2	8	4	6		.
	82	SED		.	51	1	19	.	49	.	.	13	.	263	179	379		.	.	.	.	.	.	.	44	.	.	.	.			82	SED		5	4	1	1	.	1	.	.	3	.	1	1	3		.
	83	OTR		.	2	1	.	.	.	.	.	.	.	.	1	.		.	.	.	.	.	.	.	.	.	.	.	.			83	OTR		.	1	1	.	.	.	.	.	.	.	.	1	.		.
	84	BRS02		2	20	19	2	.	16	.	.	2	.	2	3	32		.	.	.	.	.	.	3	3	1	.	1	.			84	BRS02		1	7	8	2	.	7	.	.	2	.	2	1	11		.
	85	JIN		1	7	2	.	.	.	.	.	.	.	9	.	86		.	.	.	.	.	.	.	7	.	.	2	.			85	JIN		1	2	1	.	.	.	.	.	.	.	2	.	7		.
	86	NRS		.	7	30	.	.	.	.	.	.	.	.	1	5		.	.	.	.	.	.	.	.	.	.	.	.			86	NRS		.	1	1	.	.	.	.	.	.	.	.	1	1		.
	88	CAS02		2	9	2	56	.	23	.	4	.	.	7	.	21		.	.	.	.	.	.	.	.	.	.	.	.			88	CAS02		2	6	2	4	.	11	.	4	.	.	6	.	8		.
	89	PIS		3	4	2	.	.	.	.	3	.	.	.	.	7		.	.	.	.	.	.	.	.	.	.	.	.			89	PIS		1	2	1	.	.	.	.	2	.	.	.	.	2		.
	90	HOS		6	12	.	2	.	17	.	4	1	.	5	.	62		.	.	.	.	.	.	.	.	.	.	.	.			90	HOS		2	2	.	1	.	2	.	2	1	.	2	.	2		.
	91	HVR		1	54	7	1	.	.	.	25	28	.	.	.	48		.	.	.	.	.	.	.	.	.	.	.	.			91	HVR		1	1	1	.	.	.	.	1	1	.	.	.	1		.
	92	NOS02		1	10	3	.	.	.	.	.	1	.	10	6	1		.	.	.	.	.	.	.	.	.	.	.	.			92	NOS02		1	3	3	.	.	.	.	.	1	.	3	1	1		.
	94	LMH03		103	37	1	3	.	90	.	59	.	22	.	65	30		.	.	.	.	.	.	.	.	.	.	.	.			94	LMH03		8	7	2	3	.	8	.	9	.	1	.	11	2		.
	95	LMR04		1	43	43	.	.	7	.	5	2	3	28	8	66		.	.	.	.	.	.	.	141	.	.	.	.			95	LMR04		1	5	5	.	.	2	.	3	2	1	6	4	6		.
	97	BEC		.	11	7	2	.	2	.	.	.	2	.	.	131		.	.	1	.	.	.	.	.	.	.	.	.			97	BEC		.	4	5	1	.	2	.	.	.	2	.	.	10		.
	98	MILN		3	10	1	2	.	5	.	.	.	.	6	2	76		.	.	.	.	.	.	1	4	.	.	.	.			98	MILN		2	2	1	2	.	2	.	.	.	.	2	1	2		.
	99	SH		.	388	1	8	.	162	.	45	67	.	295	3	1503		.	.	.	.	.	.	.	.	.	.	1	.			99	SH		.	7	1	3	.	5	.	3	3	.	8	2	5		.
	100	KOS		.	25	.	1	.	1	.	3	.	.	9	.	12		.	.	.	.	.	.	.	.	.	.	.	.			100	KOS		.	7	.	1	.	1	.	2	.	.	6	.	6		.
	101	PJI02		11	215	20	3	.	.	.	250	19	.	480	7	705		.	.	.	.	.	2	.	20	.	.	.	.			101	PJI02		6	22	10	2	.	.	.	18	6	.	17	5	26		.
	102	ZAV12		.	25	1	.	.	24	.	6	.	.	2	6	110		.	.	.	.	.	.	.	.	.	.	.	.			102	ZAV12		.	6	1	.	.	5	.	3	.	.	1	3	6		.
	103	ROV		.	1	.	.	.	.	.	.	.	.	.	.	.		.	.	.	.	.	.	.	.	.	.	.	.			103	ROV		.	1	.	.	.	.	.	.	.	.	.	.	.		.
	104	TIM01		1	.	1	.	.	2	.	5	1	.	10	.	12		.	.	.	.	.	.	1	.	.	.	.	.			104	TIM01		.	.	.	.	.	.	.	.	.	.	.	.	.		.
	105	JMH02		38	209	3217	.	.	1	.	8	8	.	36	13	2149		.	.	.	.	.	.	.	.	.	3	.	.			105	JMH02		7	17	19	.	.	1	.	7	6	.	9	7	19		.
	106	KNE		1	18	2	2	.	22	.	3	5	.	.	7	181		.	.	.	.	1	.	10	2	.	.	2	.			106	KNE		1	5	2	2	.	3	.	1	3	.	.	1	7		.
	107	STR01		.	4	2	.	.	16	.	13	2	.	.	.	.		.	.	.	.	.	.	.	.	.	.	.	.			107	STR01		.	2	1	.	.	3	.	3	1	.	.	.	.		.
	108	HRB		.	.	.	.	.	.	.	.	.	.	1	.	.		.	.	.	.	.	1	1	.	.	.	.	.			108	HRB		.	.	.	.	.	.	.	.	.	.	1	.	.		.
	109	PJI03		.	2	.	.	.	.	.	1	1	.	3	.	2		.	.	.	.	.	.	.	.	.	.	.	.			109	PJI03		.	1	.	.	.	.	.	1	1	.	1	.	1		.
	110	BOR		.	5	.	2	.	10	.	7	.	.	4	8	25		.	.	.	.	.	.	.	.	.	.	.	.			110	BOR		.	1	.	1	.	1	.	1	.	.	1	1	1		.
	111	ZAS		1	4	1	.	.	1	.	.	2	.	5	1	134		.	.	.	.	.	.	.	1	.	.	.	.			111	ZAS		1	2	1	.	.	1	.	.	2	.	2	1	10		.
	112	ZAV13		.	18	.	3	.	100	.	2	.	.	5	5	173		.	.	.	.	.	.	.	.	.	.	.	.			112	ZAV13		.	4	.	2	.	4	.	1	.	.	3	1	5		.
	113	DBR03		.	145	.	.	.	24	.	22	2	.	.	.	.		.	.	.	.	.	.	.	.	.	.	.	.			113	DBR03		.	2	.	.	.	2	.	2	1	.	.	.	.		.
	114	HOL		5	.	6	20	.	.	.	12	.	.	5	.	25		.	.	.	.	.	3	.	1	.	.	.	.			114	HOL		1	.	2	3	.	.	.	3	.	.	1	.	3		.
	115	HVE02		.	3	.	.	.	7	.	17	4	.	.	.	.		.	.	.	.	.	.	.	.	.	.	.	.			115	HVE02		.	1	.	.	.	1	.	1	1	.	.	.	.		.
	116	ZAV14		.	90	.	15	.	500	.	10	.	.	25	25	865		.	.	.	.	.	.	.	.	.	.	.	.			116	ZAV14		.	4	.	2	.	4	.	1	.	.	3	2	5		.
	117	PJI04		.	1	.	.	.	.	.	3	.	.	6	.	3		.	.	.	.	.	.	.	.	.	.	.	.			117	PJI04		.	1	.	.	.	.	.	1	.	.	1	.	1		.
	118	PTE		.	7	.	5	.	5	.	.	.	.	.	.	7		.	.	.	.	.	.	.	.	.	.	.	.			118	PTE		.	1	.	1	.	1	.	.	.	.	.	.	1		.
	119	STR02		.	25	5	.	.	105	.	92	16	.	.	.	.		.	.	.	.	.	.	.	.	.	.	.	.			119	STR02		.	3	1	.	.	3	.	3	1	.	.	.	.		.
	121	KEZ		3	6	.	.	.	4	.	.	.	1	.	.	12		.	.	.	.	.	.	2	4	.	4	.	.			121	KEZ		2	1	.	.	.	1	.	.	.	1	.	.	2		.
	122	LMR05		242	197	8	.	.	17	25	28	6	.	83	10	.		16	.	287	.	21	178	872	2842	.	.	61	.			122	LMR05		19	18	5	.	.	7	2	10	4	.	16	4	.		4
	123	LMR06		.	.	1	.	.	.	1	.	1	.	.	.	.		.	.	.	.	.	8	4	8	.	.	3	.			123	LMR06		.	.	1	.	.	.	1	.	1	.	.	.	.		.
	124	BLN		.	3	.	.	.	3	.	.	.	.	.	.	.		.	.	.	.	.	.	.	.	.	.	.	.			124	BLN		.	1	.	.	.	1	.	.	.	.	.	.	.		.
	125	DEV		.	143	1023	8	.	80	.	3	.	.	3	.	.		.	.	.	.	.	.	.	.	.	.	.	.			125	DEV		.	1	1	1	.	2	.	1	.	.	1	.	.		.
	126	BLP		3	175	.	.	.	.	.	.	.	.	.	.	.		.	.	.	.	.	.	.	.	.	.	.	.			126	BLP		1	1	.	.	.	.	.	.	.	.	.	.	.		.
	127	LMK02		.	.	.	.	.	.	.	.	.	.	.	2	.		.	.	.	.	.	.	.	.	.	.	.	.			127	LMK02		.	.	.	.	.	.	.	.	.	.	.	1	.		.
	128	LMR07		2	42	88	1	1	2	.	7	4	1	11	4	61		.	.	.	.	.	8	11	102	.	1	.	.			128	LMR07		2	11	8	2	1	2	.	6	2	1	6	3	11		.
	129	NRM		150	654	55	101	.	120	.	100	86	.	382	240	.		.	.	.	.	.	36	38	26	.	50	.	.			129	NRM		1	2	2	1	.	2	.	2	1	.	2	1	.		.
	131	DVV		136	264	190	4	.	18	.	516	4	.	153	10	.		.	.	.	.	.	.	.	.	.	.	.	.			131	DVV		.	.	.	.	.	.	.	.	.	.	.	.	.		.
	132	GBE		32	4	.	.	.	.	.	2	1	.	480	95	.		.	.	.	.	.	2	.	60	.	.	.	.			132	GBE		1	1	.	.	.	.	.	1	1	.	1	1	.		.
	133	LMR08		11	34	.	2	.	5	.	7	2	1	10	3	149		.	.	.	.	.	12	10	90	.	3	.	.			133	LMR08		5	8	.	1	.	2	.	5	2	1	6	1	9		.
	134	LMH04		250	12	1	.	.	.	.	.	.	5	.	4	.		3	.	.	.	.	.	.	.	.	.	.	.			134	LMH04		1	1	1	.	.	.	.	.	.	1	.	1	.		1
	135	PRE		4	94	19	24	.	5	.	37	.	.	.	.	463		.	.	.	.	.	1	.	.	.	.	.	.			135	PRE		2	17	8	10	.	5	.	14	.	.	.	.	18		.
	136	RAT		.	20	7	2	.	28	.	1	.	.	9	.	43		.	.	.	.	.	.	1	.	.	.	.	.			136	RAT		.	11	7	2	.	12	.	1	.	.	4	.	18		.
	137	BOS		.	.	.	.	.	.	.	.	.	.	1	.	.		.	.	.	.	2	.	.	.	.	.	.	.			137	BOS		.	.	.	.	.	.	.	.	.	.	1	.	.		.
	139	JMH03		3	26	168	.	.	.	.	.	7	.	7	19	463		.	.	.	.	.	.	.	.	.	2	.	.			139	JMH03		1	7	7	.	.	.	.	.	3	.	4	3	8		.
	140	JMH04		.	9	.	40	.	86	.	154	46	.	.	.	.		.	.	.	.	.	.	.	.	.	.	.	.			140	JMH04		.	1	.	1	.	1	.	1	1	.	.	.	.		.
	141	LMH05		32	963	1	.	.	.	2	126	.	.	2013	189	.		.	.	.	.	.	.	.	.	.	.	.	.			141	LMH05		4	4	2	.	.	.	1	4	.	.	4	4	.		.
	142	LMK03		.	878	3	.	.	.	.	81	.	.	.	.	.		.	.	.	.	.	.	.	.	.	.	.	.			142	LMK03		.	1	1	.	.	.	.	1	.	.	.	.	.		.
	143	VLI02		.	129	.	46	.	562	.	41	1	.	.	.	.		.	.	.	.	.	.	.	.	.	.	.	.			143	VLI02		.	2	.	1	.	1	.	1	1	.	.	.	0		.
	144	LOCS		.	3	.	.	.	.	.	.	.	.	.	.	.		.	.	.	.	.	.	.	.	.	.	.	.			144	LOCS		.	1	.	.	.	.	.	.	.	.	.	.	.		.
	145	MILV		.	20	.	.	.	2	.	20	2	.	.	.	.		.	.	.	.	.	.	.	.	.	.	.	.			145	MILV		.	1	.	.	.	1	.	1	1	.	.	.	0		.
	146	OPL		.	1	.	7	.	.	.	1	.	.	.	.	6		.	.	.	.	.	.	.	.	.	.	.	.			146	OPL		.	1	.	1	.	.	.	1	.	.	.	.	1		.
	147	ZAJ		.	28	.	1	.	.	.	9	1	.	.	.	.		.	.	.	.	.	.	.	.	.	.	.	.			147	ZAJ		.	2	.	1	.	.	.	1	1	.	.	.	0		.
	148	RYC		1	37	5	.	.	1	.	1	.	.	4	.	49		.	.	.	.	.	1	6	1	.	.	.	.			148	RYC		1	2	2	.	.	1	.	1	.	.	3	.	5		.
	149	PSK		68	2	1	.	.	.	.	.	.	.	.	.	.		8	.	.	.	.	.	.	.	.	.	.	.			149	PSK		1	1	1	.	.	.	.	.	.	.	.	.	.		1
	150	NEB		110	2016	668	4	.	117	.	137	6	.	69	.	903		.	.	.	.	.	12	7	32	.	.	.	.			150	NEB		11	13	10	.	.	5	.	7	3	.	7	.	13		.
	151	BTU		.	.	.	.	.	.	.	.	.	.	.	.	.		.	.	.	.	.	.	.	.	.	.	.	.			151	BTU		.	.	.	.	.	.	.	.	.	.	.	.	.		.
	152	ROK02		.	1	.	.	.	1	.	1	.	.	2	.	13		.	.	.	.	.	.	.	.	.	.	.	.			152	ROK02		.	1	.	.	.	1	.	1	.	.	1	.	4		.
[truncated: 30 more columns]

## Sheet: Table S9
ID	Region	Site	long	lat	Grave	Sample ID	Sex	Age	social group	Dating	century	δ13C (PDB)	δ15N (AIR)	literature
1	Bohemia	Kutna Hora	15.2964	49.9478	1	KUT 01	M	46+	2	LT B2b	3rd	-18.6	9.4	Le Huray 2006			Le Huray, J. D. (2006). Dietary Reconstruction and Social Stratification during the Iron Age in Central Europe. An Examination of Palaeodiet, Migration, and Diagenesis Using Stable Isotope and Trace Element Analysis of Archaeological Bone Samples from the Czech Republic. Ph.D., University of Bradford.
2	Bohemia	Kutna Hora	15.2964	49.9478	4	KUT 04	M	26–45	2	LT B2b	3rd	-19.3	10.1	Le Huray 2006			Bujna, J., S. Kaupová Drtikolová and M. Hajnalová (2019). "Were males buried with weapons better nourished than the other part of the population in the La Tène Period? Pilot study of diet of selected individuals buried at Celtic cemetery in Dubník, district of Nové Zámky, southwestern Slovakia." Študijné Zvesti 2019(66): 19-31.
3	Bohemia	Kutna Hora	15.2964	49.9478	5	KUT 05	M	26–45	2	LT B1	4th	-18.8	9.4	Le Huray 2006			Vytlačil, Z., A. Danielisová, P. Velemínský, J. Blažek and S. Drtikolová Kaupová (2024). "Dietary changes seen through the isotope analysis of the La Tène burial site of Prosmyky (Bohemia, 4th-3rd century BCE)." Archaeological and Anthropological Sciences 16(6): 86.
4	Bohemia	Kutna Hora	15.2964	49.9478	6	KUT 06	M	26–45	2	undated	undated	-19.1	9.1	Le Huray 2006
5	Bohemia	Kutna Hora	15.2964	49.9478	8	KUT 08	F	26–45	1B	LT B2b	3rd	-19.1	11.2	Le Huray 2006
6	Bohemia	Kutna Hora	15.2964	49.9478	9	KUT 09	indet.	13–17	2	LT B2b	3rd	-18.6	10.3	Le Huray 2006
7	Bohemia	Kutna Hora	15.2964	49.9478	10	KUT 10	M	46+	1A	LT B2a	4th	-19	10.3	Le Huray 2006
8	Bohemia	Kutna Hora	15.2964	49.9478	11	KUT 11	indet.	46+	2	LT B2a	4th	-18.5	9.9	Le Huray 2006
9	Bohemia	Kutna Hora	15.2964	49.9478	12	KUT 12	M	26–45	2	LT B2a	4th	-19	10	Le Huray 2006
10	Bohemia	Kutna Hora	15.2964	49.9478	14	KUT 14	M	26–45	1A	LT B2a	4th	-19.2	10.7	Le Huray 2006
11	Bohemia	Kutna Hora	15.2964	49.9478	15	KUT 15	M	18–25	1A	LT B2a	4th	-18.7	9.5	Le Huray 2006
12	Bohemia	Kutna Hora	15.2964	49.9478	17	KUT 17	M	26–45	1A	LT B1	4th	-18.9	11	Le Huray 2006
13	Bohemia	Kutna Hora	15.2964	49.9478	18	KUT 18	M	26–45	1A	LT B2a	4th	-19.1	10.2	Le Huray 2006
14	Bohemia	Kutna Hora	15.2964	49.9478	19	KUT 19	M	46+	1A	LT B1	4th	-19.5	10.3	Le Huray 2006
15	Bohemia	Kutna Hora	15.2964	49.9478	20	KUT 20	F	46+	1B	LT B2b	3rd	-19.1	10.6	Le Huray 2006
16	Bohemia	Kutna Hora	15.2964	49.9478	21	KUT 21	F	18–25	2	LT B2a	4th	-19	9.8	Le Huray 2006
17	Bohemia	Kutna Hora	15.2964	49.9478	22	KUT 22	F	46+	1B	LT B2b	3rd	-19.1	10.6	Le Huray 2006
18	Bohemia	Kutna Hora	15.2964	49.9478	23	KUT 23	M	46+	2	LT B2b	3rd	-19.7	9.6	Le Huray 2006
19	Bohemia	Kutna Hora	15.2964	49.9478	24	KUT 24	F	26–45	1B	LT B2a	4th	-17.2	8.9	Le Huray 2006
20	Bohemia	Kutna Hora	15.2964	49.9478	25	KUT 25	M	18–25	1A	LT B2b	3rd	-18.5	10.7	Le Huray 2006
21	Bohemia	Kutna Hora	15.2964	49.9478	26	KUT 26	F	26–45	1B	LT B2a	4th	-18.4	10.1	Le Huray 2006
22	Bohemia	Kutna Hora	15.2964	49.9478	30	KUT 30	M	18–25	1A	LT B2a	4th	-18.7	10.5	Le Huray 2006
23	Bohemia	Kutna Hora	15.2964	49.9478	35	KUT 35	F	26–45	1B	LT B1	4th	-17.1	9.4	Le Huray 2006
24	Bohemia	Kutna Hora	15.2964	49.9478	36	KUT 36	F	26–45	1B	LT B2b	3rd	-19.2	9.5	Le Huray 2006
25	Bohemia	Kutna Hora	15.2964	49.9478	37	KUT 37	M	26–45	1A	LT B2a	4th	-18.9	9.5	Le Huray 2006
26	Bohemia	Kutna Hora	15.2964	49.9478	38	KUT 38	M	18–25	1A	LT B2a	4th	-18.4	10.1	Le Huray 2006
27	Bohemia	Kutna Hora	15.2964	49.9478	39	KUT 39	F	26–45	1B	LT B1	4th	-18.4	10.4	Le Huray 2006
28	Bohemia	Kutna Hora	15.2964	49.9478	40	KUT 40	M	46+	2	undated	undated	-19.4	9.8	Le Huray 2006
29	Bohemia	Kutna Hora	15.2964	49.9478	41	KUT 41	M	26–45	2	LT B1	4th	-18.8	9.4	Le Huray 2006
30	Bohemia	Kutna Hora	15.2964	49.9478	42	KUT 42	M	46+	2	LT B2b	3rd	-19.4	10.3	Le Huray 2006
31	Bohemia	Kutna Hora	15.2964	49.9478	43	KUT 43	F	26–45	1B	LT B1	4th	-19.4	9.7	Le Huray 2006
32	Bohemia	Kutna Hora	15.2964	49.9478	44	KUT 44	M	26–45	2	LT B1	4th	-19.6	8.9	Le Huray 2006
33	Bohemia	Kutna Hora	15.2964	49.9478	45	KUT 45	F	26–45	1B	LT B1	4th	-18.5	9.8	Le Huray 2006
34	Bohemia	Kutna Hora	15.2964	49.9478	46	KUT 46	F	26–45	2	LT B1	4th	-18.2	9.7	Le Huray 2006
35	Bohemia	Kutna Hora	15.2964	49.9478	47	KUT 47	F	46+	1B	LT B1	4th	-18.8	9.7	Le Huray 2006
36	Bohemia	Kutna Hora	15.2964	49.9478	48	KUT 48	F	18–25	1B	LT B1	4th	-19.3	9.9	Le Huray 2006
37	Bohemia	Kutna Hora	15.2964	49.9478	49	KUT 49	F	26–45	1B	LT B1	4th	-19.3	10.5	Le Huray 2006
38	Bohemia	Radovesice	13.8276	50.5453	1	RAD1 01	M	46+	2	undated	undated	-19.1	9.3	Le Huray 2006
39	Bohemia	Radovesice	13.8276	50.5453	2	RAD1 02	M	18–25	2	undated	undated	-17.5	10.2	Le Huray 2006
40	Bohemia	Radovesice	13.8276	50.5453	3	RAD1 03a	F	26–45	1B	LT B1	4th	-18.9	9.3	Le Huray 2006
41	Bohemia	Radovesice	13.8276	50.5453	3	RAD1 03b	M	Adult	1B	LT B1	4th	-19	10.4	Le Huray 2006
42	Bohemia	Radovesice	13.8276	50.5453	5	RAD1 05	M	Indeterminate	2	LT B1	4th	-19.4	9.4	Le Huray 2006
43	Bohemia	Radovesice	13.8276	50.5453	7	RAD1 07	indet.	Adult	2	LT B2a	4th	-18.8	9.5	Le Huray 2006
44	Bohemia	Radovesice	13.8276	50.5453	8	RAD1 08	indet.	Adult	2	LT B2b	3rd	-19.1	11.3	Le Huray 2006
45	Bohemia	Radovesice	13.8276	50.5453	9	RAD1 09	F	Adult	1B	LT B1	4th	-18.8	10.6	Le Huray 2006
46	Bohemia	Radovesice	13.8276	50.5453	10	RAD1 10	indet.	Adult	2	LT B1	4th	-18.7	9.5	Le Huray 2006
47	Bohemia	Radovesice	13.8276	50.5453	11	RAD1 11	indet.	Adult	2	LT B1	4th	-19.5	9.9	Le Huray 2006
48	Bohemia	Radovesice	13.8276	50.5453	12	RAD1 12	indet.	Indeterminate	1B	LT B2a	4th	-19.3	10	Le Huray 2006
49	Bohemia	Radovesice	13.8276	50.5453	13	RAD1 13	M	26–45	1A	LT B2b	3rd	-19.2	10.9	Le Huray 2006
50	Bohemia	Radovesice	13.8276	50.5453	14	RAD1 14	F	26–45	1B	LT B1	4th	-19.7	10.3	Le Huray 2006
51	Bohemia	Radovesice	13.8276	50.5453	15	RAD1 15	F	Adult	1A	LT B1	4th	-19.1	9.2	Le Huray 2006
52	Bohemia	Radovesice	13.8276	50.5453	16	RAD1 16	M	26–45	2	LT B1	4th	-18.9	10	Le Huray 2006
53	Bohemia	Radovesice	13.8276	50.5453	17	RAD1 17	F	Indeterminate	1B	LT B2a	4th	-19.1	9.3	Le Huray 2006
54	Bohemia	Radovesice	13.8276	50.5453	18	RAD1 18	indet.	Indeterminate	2	undated	undated	-18.1	9.8	Le Huray 2006
55	Bohemia	Radovesice	13.8276	50.5453	20	RAD1 20	F	Adult	1B	LT B1	4th	-19.3	10	Le Huray 2006
56	Bohemia	Radovesice	13.8276	50.5453	21	RAD1 21	F	Adult	1B	LT B2b	3rd	-19.2	10.3	Le Huray 2006
57	Bohemia	Radovesice	13.8276	50.5453	22	RAD1 22	M	26–45	2	LT B1	4th	-18.9	9.9	Le Huray 2006
58	Bohemia	Radovesice	13.8276	50.5453	25	RAD1 25	indet.	26–45	1A	LT B2b	3rd	-19.1	10.3	Le Huray 2006
59	Bohemia	Radovesice	13.8276	50.5453	31	RAD1 31	indet.	Indeterminate	1B	LT C1	3rd	-18.5	9.6	Le Huray 2006
60	Bohemia	Radovesice	13.8276	50.5453	32	RAD1 32	indet.	Indeterminate	2	undated	undated	-18.8	9.9	Le Huray 2006
61	Bohemia	Radovesice	13.8276	50.5453	33	RAD1 33	M	Adult	1A	LT B2b	3rd	-19.1	10.7	Le Huray 2006
62	Bohemia	Radovesice	13.8276	50.5453	34	RAD1 34	F	26–45	2	undated	undated	-18.5	10.1	Le Huray 2006
63	Bohemia	Radovesice	13.8276	50.5453	35	RAD1 35	indet.	26–45	2	undated	undated	-18.9	9.9	Le Huray 2006
64	Bohemia	Radovesice	13.8276	50.5453	36	RAD1 36	F	Indeterminate	2	LT C1	3rd	-18	8.7	Le Huray 2006
65	Bohemia	Radovesice	13.8276	50.5453	1	RAD2 01	F	Adult	1B	LT B2b	3rd	-19	9.3	Le Huray 2006
66	Bohemia	Radovesice	13.8276	50.5453	2	RAD2 02	F	Adult	1B	LT B1	4th	-18.4	9.1	Le Huray 2006
67	Bohemia	Radovesice	13.8276	50.5453	3	RAD2 03	indet.	Adult	2	LT B1	4th	-18.7	9	Le Huray 2006
68	Bohemia	Radovesice	13.8276	50.5453	5	RAD2 05	indet.	Adult	1A	LT B2a	4th	-18.7	8.9	Le Huray 2006
69	Bohemia	Radovesice	13.8276	50.5453	6	RAD2 06	indet.	7–12	2	LT B2a	4th	-19	9.1	Le Huray 2006
70	Bohemia	Radovesice	13.8276	50.5453	7	RAD2 07	M	26–45	1A	LT B2a	4th	-18.9	10.5	Le Huray 2006
71	Bohemia	Radovesice	13.8276	50.5453	8	RAD2 08	F	26–45	2	LT B2b	3rd	-18.9	9.4	Le Huray 2006
72	Bohemia	Radovesice	13.8276	50.5453	9	RAD2 09	M	Adult	1A	LT B2a	4th	-19.2	9.7	Le Huray 2006
73	Bohemia	Radovesice	13.8276	50.5453	10	RAD2 10	indet.	13–17	2	LT B2a	4th	-19.2	8.4	Le Huray 2006
74	Bohemia	Radovesice	13.8276	50.5453	11	RAD2 11	F	13–17	1B	LT B2b	3rd	-18.5	8.4	Le Huray 2006
75	Bohemia	Radovesice	13.8276	50.5453	12	RAD2 12	F	Adult	1B	LT B2b	3rd	-19	9.2	Le Huray 2006
76	Bohemia	Radovesice	13.8276	50.5453	13	RAD2 13	M	46+	1B	LT C1	3rd	-18.9	9.4	Le Huray 2006
77	Bohemia	Radovesice	13.8276	50.5453	14	RAD2 14	M	18–25	2	LT B2b	3rd	-18.5	8.9	Le Huray 2006
78	Bohemia	Radovesice	13.8276	50.5453	15	RAD2 15	F	46+	1B	LT B2a	4th	-19	9.3	Le Huray 2006
79	Bohemia	Radovesice	13.8276	50.5453	16	RAD2 16	M	26–45	1A	LT B2b	3rd	-18.9	9.3	Le Huray 2006
80	Bohemia	Radovesice	13.8276	50.5453	17	RAD2 17	M	46+	2	undated	undated	-18.9	10	Le Huray 2006
81	Bohemia	Radovesice	13.8276	50.5453	18	RAD2 18	M	26–45	1A	LT B2b	3rd	-18.7	10.1	Le Huray 2006
82	Bohemia	Radovesice	13.8276	50.5453	19	RAD2 19	M	46+	2	LT B2b	3rd	-18.8	9.3	Le Huray 2006
83	Bohemia	Radovesice	13.8276	50.5453	20	RAD2 20	M	18–25	2	LT B2b	3rd	-19	8.5	Le Huray 2006
84	Bohemia	Radovesice	13.8276	50.5453	21	RAD2 21	M	46+	2	LT B2b	3rd	-18.6	9.7	Le Huray 2006
85	Bohemia	Radovesice	13.8276	50.5453	22	RAD2 22	M	46+	2	LT B2a	4th	-19.1	10	Le Huray 2006
86	Bohemia	Radovesice	13.8276	50.5453	23	RAD2 23	indet.	7–12	2	undated	undated	-18.9	8.5	Le Huray 2006
87	Bohemia	Prosmyky	14.0865	50.5125	2	_	indet.	18-24	2	undated	undated	-19.54	9.86	Vytlačil et al. 2024
88	Bohemia	Prosmyky	14.0865	50.5125	6	_	M?	20-35	1A	LT B1	4th	-19.09	10.68	Vytlačil et al. 2024
89	Bohemia	Prosmyky	14.0865	50.5125	7	_	indet.	18-30	2	LT B1	4th	-19.13	10.28	Vytlačil et al. 2024
90	Bohemia	Prosmyky	14.0865	50.5125	10	_	indet.	?	2	undated	undated	-19.06	9.37	Vytlačil et al. 2024
91	Bohemia	Prosmyky	14.0865	50.5125	52	_	F	40-60	1B	LT C1	3rd	-18.31	9.99	Vytlačil et al. 2024
92	Bohemia	Prosmyky	14.0865	50.5125	56	_	(F?)	40+	2	LT B2a	4th	-18.48	10.25	Vytlačil et al. 2024
93	Bohemia	Prosmyky	14.0865	50.5125	60	_	indet.	10,5-15	2	undated	undated	-17.26	9.49	Vytlačil et al. 2024
94	Bohemia	Prosmyky	14.0865	50.5125	63	_	indet.	20-30	2	LT B1	4th	-19.32	9.71	Vytlačil et al. 2024
95	Bohemia	Prosmyky	14.0865	50.5125	67	_	indet.	9-15	2	LT B2b	3rd	-18.78	8.58	Vytlačil et al. 2024
96	Bohemia	Prosmyky	14.0865	50.5125	74	_	indet.	12-16 (M) x 12 (F)	2	LT B2b	3rd	-18.59	8.97	Vytlačil et al. 2024
97	Bohemia	Prosmyky	14.0865	50.5125	79	_	(M?)	30-50	1A	LT B2b	3rd	-18.26	10.39	Vytlačil et al. 2024
98	Bohemia	Prosmyky	14.0865	50.5125	80	_	(F?)	18-30	2	LT B2b	3rd	-18.08	9.74	Vytlačil et al. 2024
99	Bohemia	Prosmyky	14.0865	50.5125	81	_	indet.	?	1B	LT B2a	4th	-19.49	10.31	Vytlačil et al. 2024
100	Bohemia	Prosmyky	14.0865	50.5125	82	_	F	40-60	1B	LT B2a	4th	-18.81	11.01	Vytlačil et al. 2024
101	Bohemia	Prosmyky	14.0865	50.5125	103	_	indet.	18-35	2	LT C1	3rd	-18.17	9.35	Vytlačil et al. 2024
102	Bohemia	Prosmyky	14.0865	50.5125	107	_	M?	40+	2	LT C1	3rd	-18.39	9.91	Vytlačil et al. 2024
103	Bohemia	Prosmyky	14.0865	50.5125	109	_	F	40-60	2	LT C1	3rd	-18.03	10.61	Vytlačil et al. 2024
104	Bohemia	Prosmyky	14.0865	50.5125	112	_	M?	50+	2	LT B1	4th	-19.11	11.53	Vytlačil et al. 2024
105	Bohemia	Prosmyky	14.0865	50.5125	119	_	(F?)	40+	1B	LT B1	4th	-19.76	9.45	Vytlačil et al. 2024
106	Bohemia	Prosmyky	14.0865	50.5125	120	_	(M?)	40-60	1A	LT B2b-C1	3rd	-18.72	11.33	Vytlačil et al. 2024
107	Bohemia	Prosmyky	14.0865	50.5125	125	_	M	40-60	2	LT C1	3rd	-18.1	9.56	Vytlačil et al. 2024
108	Bohemia	Prosmyky	14.0865	50.5125	129	_	indet.	35-50	1A	LT B2b-C1	3rd	-19.05	9.75	Vytlačil et al. 2024
109	Bohemia	Prosmyky	14.0865	50.5125	131	_	F	20-40	2	LT B2a	4th	-18.12	10.25	Vytlačil et al. 2024
110	Bohemia	Prosmyky	14.0865	50.5125	141	_	indet.	18-30	2	LT C1	3rd	-18.37	9.38	Vytlačil et al. 2024
111	Bohemia	Prosmyky	14.0865	50.5125	161	_	indet.	40+	1B	LT B2a	4th	-19.19	10.38	Vytlačil et al. 2024
112	Bohemia	Prosmyky	14.0865	50.5125	162	_	indet.	50+	2	LT B1	4th	-18.85	10.5	Vytlačil et al. 2024
113	Bohemia	Prosmyky	14.0865	50.5125	170	_	indet.	30-50	2	undated	undated	-15.28	10.34	Vytlačil et al. 2024
114	Bohemia	Prosmyky	14.0865	50.5125	181	_	M	50+	2	LT B1	4th	-18.88	10.61	Vytlačil et al. 2024
115	Bohemia	Prosmyky	14.0865	50.5125	186	_	indet.	?	2	LT B1	4th	-13.44	9.97	Vytlačil et al. 2024
116	Bohemia	Prosmyky	14.0865	50.5125	187	_	indet.	?	1B	LT B1	4th	-18.75	9.68	Vytlačil et al. 2024
117	Bohemia	Prosmyky	14.0865	50.5125	191	_	(F?)	20-35	2	LT B2a	4th	-18.7	8.75	Vytlačil et al. 2024
118	Bohemia	Prosmyky	14.0865	50.5125	198	_	indet.		2	LT B2b	3rd	-18.63	9.72	Vytlačil et al. 2024
119	Bohemia	Prosmyky	14.0865	50.5125	201	_	indet.	40-60	2	undated	undated	-19.15	10.62	Vytlačil et al. 2024
120	Bohemia	Prosmyky	14.0865	50.5125	205	_	indet.	16-22	1A	LT B2a	4th	-19.34	10.17	Vytlačil et al. 2024
121	Bohemia	Prosmyky	14.0865	50.5125	206	_	indet.	30-40	1B	LT B1	4th	-19.26	11.03	Vytlačil et al. 2024
122	Bohemia	Prosmyky	14.0865	50.5125	207	_	indet.	40-60	2	undated	undated	-19.16	10.91	Vytlačil et al. 2024
123	Bohemia	Prosmyky	14.0865	50.5125	209	_	F	40-60	1B	LT B2a	4th	-19.32	9.44	Vytlačil et al. 2024
124	Bohemia	Prosmyky	14.0865	50.5125	210	_	indet.	25-40	2	LT B1	4th	-19.2	11.08	Vytlačil et al. 2024
125	Bohemia	Prosmyky	14.0865	50.5125	229	_	M?	20-40	2	undated	undated	-19.33	10.69	Vytlačil et al. 2024
126	Bohemia	Prosmyky	14.0865	50.5125	234	_	indet.	40-50	2	undated	undated	-19.31	11.1	Vytlačil et al. 2024
127	Bohemia	Prosmyky	14.0865	50.5125	237	_	indet.	50+	2	LT B1	4th	-19	10.36	Vytlačil et al. 2024
128	Bohemia	Prosmyky	14.0865	50.5125	238	_	indet.	16-30	1B	LT B1	4th	-19.49	9.48	Vytlačil et al. 2024
129	Bohemia	Prosmyky	14.0865	50.5125	240	_	F	40-60	2	LT B1	4th	-19.3	9.81	Vytlačil et al. 2024
130	Bohemia	Prosmyky	14.0865	50.5125	242	_	F	18-21	2	LT B2b	3rd	-18.68	9.89	Vytlačil et al. 2024
131	Bohemia	Prosmyky	14.0865	50.5125	243	_	indet.	20-40?	2	LT B1	4th	-19.19	9.66	Vytlačil et al. 2024
132	Bohemia	Prosmyky	14.0865	50.5125	245	_	indet.	40+	1B	LT B1	4th	-19.53	10.31	Vytlačil et al. 2024
133	Bohemia	Prosmyky	14.0865	50.5125	255	_	indet.	20-40	1A	LT B2b-C1	3rd	-18.92	10.89	Vytlačil et al. 2024
134	Bohemia	Prosmyky	14.0865	50.5125	257	_	indet.	25-40	2	LT B1	4th	-18.74	9.9	Vytlačil et al. 2024
135	Bohemia	Prosmyky	14.0865	50.5125	259	_	M	40-60	2	undated	undated	-17.83	9.92	Vytlačil et al. 2024
136	Bohemia	Prosmyky	14.0865	50.5125	260	_	indet.		2	LT B2b	3rd	-18.89	10.31	Vytlačil et al. 2024
137	Bohemia	Prosmyky	14.0865	50.5125	263	_	F	50+	2	LT B2b	3rd	-18.7	10.03	Vytlačil et al. 2024
138	Bohemia	Soběsuky	13.4221	50.3518	21	SOB 01	indet.	14-17	unavailable	unavailable	unavailable	-18.5	9.7	Le Huray 2006
139	Bohemia	Soběsuky	13.4221	50.3518	288	SOB 02	indet.	Adult	unavailable	unavailable	unavailable	-18.3	10.6	Le Huray 2006
140	Bohemia	Soběsuky	13.4221	50.3518	448	SOB 03	indet.	18-25	unavailable	unavailable	unavailable	-19.2	8.6	Le Huray 2006
141	Bohemia	Soběsuky	13.4221	50.3518	448	SOB 03b	indet.	0-1	unavailable	unavailable	unavailable	-19.2	10.3	Le Huray 2006
142	Bohemia	Soběsuky	13.4221	50.3518	449	SOB 04	indet.	Adult	unavailable	unavailable	unavailable	-19.1	10.1	Le Huray 2006
143	Bohemia	Soběsuky	13.4221	50.3518	591	SOB 05	M	46+	unavailable	unavailable	unavailable	-19.7	8.7	Le Huray 2006
144	Bohemia	Soběsuky	13.4221	50.3518	602	SOB 06	indet.	Adult	unavailable	unavailable	unavailable	-19.4	9.7	Le Huray 2006
145	Bohemia	Soběsuky	13.4221	50.3518	612	SOB 07	indet.	Adult	unavailable	unavailable	unavailable	-19.1	10	Le Huray 2006
146	Bohemia	Soběsuky	13.4221	50.3518	612	SOB 08	indet.	Adult	unavailable	unavailable	unavailable	-19.9	10.4	Le Huray 2006
147	Bohemia	Soběsuky	13.4221	50.3518	613	SOB 09a	indet.	0-0.5	unavailable	unavailable	unavailable	-17.9	11.6	Le Huray 2006
148	Bohemia	Soběsuky	13.4221	50.3518	639a	SOB 10	indet.	Adult	unavailable	unavailable	unavailable	-17.7	9.8	Le Huray 2006
149	Bohemia	Soběsuky	13.4221	50.3518	647	SOB 12	indet.	Adult	unavailable	unavailable	unavailable	-19.2	8	Le Huray 2006
150	Bohemia	Tišice	14.5319	50.2809	7	TIS 07	M	46+	2	LT B1	4th	-18.2	9.1	Le Huray 2006
151	Bohemia	Tišice	14.5319	50.2809	8	TIS 08	M	18-25	1A	LT B2b	3rd	-18.7	10.2	Le Huray 2006
152	Bohemia	Tišice	14.5319	50.2809	9	TIS 09	F	26-45	1B	LT B2b	3rd	-18.8	9.8	Le Huray 2006
153	Bohemia	Tišice	14.5319	50.2809	10	TIS 10	M	26-45	1A	LT B1	4th	-18.6	10.5	Le Huray 2006
154	Bohemia	Tišice	14.5319	50.2809	11	TIS 11	indet.	7-12	2	undated	undated	-18	9.4	Le Huray 2006
155	Bohemia	Tišice	14.5319	50.2809	12	TIS 12	M	26-45	2	LT B1	4th	-18.3	10.5	Le Huray 2006
156	Bohemia	Tišice	14.5319	50.2809	13	TIS 13	M	46+	2	undated	undated	-18.2	8.6	Le Huray 2006
157	Bohemia	Tišice	14.5319	50.2809	14	TIS 14	indet.	13-17	2	undated	undated	-19.5	9.2	Le Huray 2006
158	Bohemia	Tišice	14.5319	50.2809	15	TIS 15	F	26-45	1B	LT B1	4th	-18.7	10.2	Le Huray 2006
159	Bohemia	Tišice	14.5319	50.2809	16	TIS 16	M	26-45	2	undated	undated	-18.7	9.5	Le Huray 2006
160	Bohemia	Tišice	14.5319	50.2809	17	TIS 17	M	18-25	1A	LT B1	4th	-18.8	10.7	Le Huray 2006
161	Bohemia	Tišice	14.5319	50.2809	32	TIS 32	infant	1.5-2.5	1B	LT B1	4th	-18.5	12.9	Le Huray 2006
162	Bohemia	Tišice	14.5319	50.2809	33	TIS 33	indet.	26-45	2	LT B2b	3rd	-18.2	9.4	Le Huray 2006
163	Bohemia	Tišice	14.5319	50.2809	50	TIS 50	M	26-45	1A	LT B1	4th	-18.1	9.8	Le Huray 2006
164	Bohemia	Tišice	14.5319	50.2809	51	TIS 51	indet.	26-45	2	LT B1	4th	-19.7	10.2	Le Huray 2006
165	Bohemia	Tišice	14.5319	50.2809	52	TIS 52	F	18-25	2	LT B1	4th	-18.6	9.2	Le Huray 2006
166	Bohemia	Tišice	14.5319	50.2809	53	TIS 53	F	18-25	2	LT B1	4th	-18	9.6	Le Huray 2006
167	Bohemia	Tišice	14.5319	50.2809	54	TIS 54	F	18-25	1B	LT B1	4th	-18.7	8.9	Le Huray 2006
168	Bohemia	Tišice	14.5319	50.2809	55	TIS 55	F	7-12	1B	LT B1	4th	-19.7	8.8	Le Huray 2006
169	Bohemia	Tišice	14.5319	50.2809	56	TIS 56	M	26-45	2	undated	undated	-18.4	9.6	Le Huray 2006
170	Bohemia	Jinonice	14.358	50.0512	4	JIN 04R	M	26-45	1A	LT B2a	4th	-19.3	9.8	Le Huray 2006
171	Bohemia	Jinonice	14.358	50.0512	5	JIN 05F	indet.	Adult	1B	LT C1	3rd	-18.7	9.5	Le Huray 2006
172	Bohemia	Jinonice	14.358	50.0512	6	JIN 06R	F	46+	1B	LT B1	4th	-18.9	10	Le Huray 2006
173	Bohemia	Jinonice	14.358	50.0512	7	JIN 07R	M	26-45	1A	LT B1	4th	-19.6	9.4	Le Huray 2006
174	Bohemia	Jinonice	14.358	50.0512	8	JIN 08F	indet.	26-45	2	LT B1	4th	-19.1	8.5	Le Huray 2006
175	Bohemia	Jinonice	14.358	50.0512	9	JIN 09F	indet.	1-6	2	undated	undated	-19.7	9.1	Le Huray 2006
176	Bohemia	Jinonice	14.358	50.0512	10	JIN 10F	indet.	26-45	1A	LT B2a	4th	-19.1	10.5	Le Huray 2006
177	Bohemia	Jinonice	14.358	50.0512	13	JIN 13aR	M	26-45	2	undated	undated	-19.5	12.1	Le Huray 2006
178	Bohemia	Jinonice	14.358	50.0512	13	JIN 13bR	M	18-25	2	undated	undated	-19.7	13.2	Le Huray 2006
179	Bohemia	Jinonice	14.358	50.0512	14	JIN 14R	indet.	1-6	2	undated	undated	-19.3	8.7	Le Huray 2006
180	Bohemia	Jinonice	14.358	50.0512	15	JIN 15F	indet.	26-45	2	LT C1	3rd	-18.8	10	Le Huray 2006
181	Bohemia	Jinonice	14.358	50.0512	16	JIN 16F	indet.	Adult	1A	LT B2a	4th	-19.9	10.2	Le Huray 2006
182	Bohemia	Jinonice	14.358	50.0512	17	JIN 17aR	F	26-45	2	undated	undated	-19.5	13.3	Le Huray 2006
183	Bohemia	Jinonice	14.358	50.0512	18	JIN 18R	M	46+	2	undated	undated	-18.9	9.9	Le Huray 2006
184	Bohemia	Jinonice	14.358	50.0512	19	JIN 19F	indet.	26-45	2	undated	undated	-18.5	9.7	Le Huray 2006
185	Bohemia	Jinonice	14.358	50.0512	21	JIN 21R	F	26-45	1A	LT B2a	4th	-19.8	10.5	Le Huray 2006
186	Bohemia	Jinonice	14.358	50.0512	21	JIN 22R	F	46+	2	LT C1	3rd	-18.3	9.3	Le Huray 2006
187	Bohemia	Jinonice	14.358	50.0512	26	JIN 26R	M	46+	1A	LT B2a	4th	-18.9	10.3	Le Huray 2006
188	Bohemia	Jinonice	14.358	50.0512	27	JIN 27 R	M	46+	2	LT B2b	3rd	-19.2	9.7	Le Huray 2006
189	Bohemia	Jinonice	14.358	50.0512	33	JIN 33aR	M	26-45	2	undated	undated	-18.6	10	Le Huray 2006
190	Bohemia	Jinonice	14.358	50.0512	33	JIN 33bF	indet.	Adult	1B	LT B2a	4th	-19.2	9.5	Le Huray 2006
191	Bohemia	Jinonice	14.358	50.0512	34	JIN 34F	M	18-25	1A	LT B2b-C1	3rd	-18.7	9.4	Le Huray 2006
192	Bohemia	Jinonice	14.358	50.0512	35	JIN 35R	indet.	13-17	2	undated	undated	-16.6	10.1	Le Huray 2006
193	Bohemia	Jinonice	14.358	50.0512	36	JIN 36F	indet.	Adult	1A	LT C1	3rd	-18.3	9.7	Le Huray 2006
194	Bohemia	Jinonice	14.358	50.0512	37	JIN 37R	F	46+	1B	LT B2b-C1	3rd	-18.6	10.4	Le Huray 2006
195	Bohemia	Jinonice	14.358	50.0512	38	JIN 38F	M	26-45	1B	LT B2b-C1	3rd	-17.6	9.9	Le Huray 2006
196	Bohemia	Jinonice	14.358	50.0512	39	JIN 39F	M	26-45	1B	LT B2b	3rd	-18.4	10.1	Le Huray 2006
197	Bohemia	Jinonice	14.358	50.0512	40	JIN 40aR	indet.	Adult	2	LT C1	3rd	-17.6	9.7	Le Huray 2006
198	Bohemia	Jinonice	14.358	50.0512	42	JIN 42R	M	46+	2	LT B2b-C1	3rd	-17.2	9	Le Huray 2006
199	Bohemia	Jinonice	14.358	50.0512	43	JIN 43F	indet.	26-45	2	LT B2b	3rd	-17.2	9.6	Le Huray 2006
200	Bohemia	Jinonice	14.358	50.0512	44	JIN 44F	indet.	Adult	2	LT B2b	3rd	-18.5	10.2	Le Huray 2006
201	Bohemia	Jinonice	14.358	50.0512	45	JIN 45F	indet.	Adult	2	undated	undated	-18.4	9.9	Le Huray 2006
202	Bohemia	Jinonice	14.358	50.0512	46	JIN 46F	F	Adult	2	LT B2a	4th	-19.2	10.3	Le Huray 2006
203	Bohemia	Jinonice	14.358	50.0512	47	JIN 47F	indet.	Adult	2	LT B2b	3rd	-18.5	10	Le Huray 2006
204	Bohemia	Jinonice	14.358	50.0512	48	JIN 48aF	indet.	13-17	2	undated	undated	-19.1	8.7	Le Huray 2006
205	Bohemia	Jinonice	14.358	50.0512	49	JIN 49F	M	26-45	2	undated	undated	-18.4	9.8	Le Huray 2006
206	Bohemia	Jinonice	14.358	50.0512	50	JIN 50F	F	18-25	2	LT C1	3rd	-16.4	9.4	Le Huray 2006
207	Bohemia	Jinonice	14.358	50.0512	53	JIN 53F	indet.		2	undated	undated	-19.5	9.7	Le Huray 2006
208	Bohemia	Jinonice	14.358	50.0512	57	JIN 57F	indet.		1B	LT B1	4th	-18.8	10.7	Le Huray 2006
209	Bohemia	Jinonice	14.358	50.0512	58	JIN 58R	F	18-25	1B	LT B1	4th	-18.1	10	Le Huray 2006
210	Bohemia	Jinonice	14.358	50.0512	60	JIN 60R	indet.	1-6	2	LT B1	4th	-20	10.8	Le Huray 2006
211	Bohemia	Jinonice	14.358	50.0512	62	JIN 62F	indet.	13-17	2	undated	undated	-18.9	9.1	Le Huray 2006
212	Bohemia	Jinonice	14.358	50.0512	63	JIN 63aF	indet.	Adult	2	undated	undated	-19	10	Le Huray 2006
213	Bohemia	Jinonice	14.358	50.0512	64	JIN 64R	M	26-45	2	LT B2b	3rd	-18.5	10.5	Le Huray 2006
214	Bohemia	Jinonice	14.358	50.0512	71	JIN 71F	F	46+	2	LT B2b	3rd	-18	8.9	Le Huray 2006
215	Bohemia	Jinonice	14.358	50.0512	72	JIN 72F	F	26-45	1B	LT B2b-C1	3rd	-19.4	9.7	Le Huray 2006
216	Bohemia	Jinonice	14.358	50.0512	73	JIN 73R	M	46+	2	LT B2b	3rd	-18.7	10.3	Le Huray 2006
217	Bohemia	Jinonice	14.358	50.0512	74	JIN 74F	indet.	Adult	1A	LT B2b-C1	3rd	-18.3	9.7	Le Huray 2006
218	Bohemia	Jinonice	14.358	50.0512	76	JIN 76R	indet.	Adult	2	undated	undated	-19.8	9.2	Le Huray 2006
219	Bohemia	Jinonice	14.358	50.0512	77	JIN 77R	indet.	18-25	2	undated	undated	-20.1	10	Le Huray 2006
220	Bohemia	Jinonice	14.358	50.0512	78	JIN 78F	M	26-45	1A	LT B2b	3rd	-19.6	9.2	Le Huray 2006
221	Bohemia	Jinonice	14.358	50.0512	79	JIN 79F	indet.	Adult	1B	LT B1	4th	-18.5	9.1	Le Huray 2006
222	Bohemia	Jinonice	14.358	50.0512	80	JIN 80F	M	26-45	2	undated	undated	-19.1	10.1	Le Huray 2006
223	Bohemia	Jinonice	14.358	50.0512	89	JIN 89R	M	26-45	2	LT B2b	3rd	-18.7	10.1	Le Huray 2006
224	Bohemia	Jinonice	14.358	50.0512	96	JIN 96F	F	26-45	1B	LT B1	4th	-19.1	9	Le Huray 2006
225	Bohemia	Ruzyně-Jiviny	14.2997	50.0803	1	RUZ 01	M	18-25	2	undated	undated	-18.9	9.2	Le Huray 2006
226	Bohemia	Ruzyně-Jiviny	14.2997	50.0803	3	RUZ 03	indet.	13-17	1B	LT B2b-C1	3rd	-18.9	9.7	Le Huray 2006
227	Bohemia	Ruzyně-Jiviny	14.2997	50.0803	4	RUZ 04	M	46+	1B	LT B2b-C1	3rd	-18.7	10.2	Le Huray 2006
228	Bohemia	Ruzyně-Jiviny	14.2997	50.0803	7	RUZ 07	indet.	13-17	1A	LT B2b	3rd	-18.7	9.9	Le Huray 2006
229	Bohemia	Ruzyně-Jiviny	14.2997	50.0803	8	RUZ 08	M	46+	2	LT B1	4th	-19.5	10.2	Le Huray 2006
230	Bohemia	Ruzyně-Jiviny	14.2997	50.0803	9	RUZ 09	M	26-45	2	undated	undated	-19.4	9.1	Le Huray 2006
231	Bohemia	Ruzyně-Jiviny	14.2997	50.0803	10	RUZ 10	M	46+	2	LT B1	4th	-19.4	10.1	Le Huray 2006
232	Bohemia	Ruzyně-Jiviny	14.2997	50.0803	11	RUZ 11	indet.	46+	1B	LT B2b	3rd	-18.5	9.4	Le Huray 2006
233	Bohemia	Ruzyně-Jiviny	14.2997	50.0803	12	RUZ 12	indet.	26-45	2	LT B2b	3rd	-19.1	10.2	Le Huray 2006
234	Bohemia	Ruzyně-Jiviny	14.2997	50.0803	13	RUZ 13	indet.	18-25	2	undated	undated	-19.2	9.6	Le Huray 2006
235	Bohemia	Ruzyně-Jiviny	14.2997	50.0803	14	RUZ 14	indet.	13-17	2	LT B1	4th	-17.1	9.4	Le Huray 2006
236	Bohemia	Ruzyně-Jiviny	14.2997	50.0803	15	RUZ 15	M	46+	2	LT B1	4th	-18.6	10.1	Le Huray 2006
237	Bohemia	Ruzyně-Jiviny	14.2997	50.0803	16	RUZ 16	M	26-45	2	LT B1	4th	-18.9	11.1	Le Huray 2006
238	Bohemia	Ruzyně-Jiviny	14.2997	50.0803	17	RUZ 17	M	26-45	2	LT B1	4th	-17.4	9.7	Le Huray 2006
239	Bohemia	Ruzyně-Jiviny	14.2997	50.0803	18	RUZ 18	indet.	26-45	1B	LT C1	3rd	-18.6	10.2	Le Huray 2006
240	Bohemia	Ruzyně-Jiviny	14.2997	50.0803	19	RUZ 19	M	26-45	2	undated	undated	-20.4	10	Le Huray 2006
241	Bohemia	Ruzyně-Jiviny	14.2997	50.0803	21	RUZ 21	M	26-45	1A	LT B1	4th	-19.2	10.6	Le Huray 2006
242	Bohemia	Ruzyně-Jiviny	14.2997	50.0803	24	RUZ 24	M	18-25	1A	LT B1	4th	-19	9.9	Le Huray 2006
243	Bohemia	Ruzyně-Jiviny	14.2997	50.0803	25	RUZ 25	M	26-45	2	LT B1	4th	-19.1	10	Le Huray 2006
244	Bohemia	Ruzyně-Jiviny	14.2997	50.0803	26	RUZ 26	indet.	13-17	1B	LT B1	4th	-19	11.4	Le Huray 2006
245	Bohemia	Ruzyně-Jiviny	14.2997	50.0803	27	RUZ 27	M	46+	2	undated	undated	-19.3	9.7	Le Huray 2006
246	Bohemia	Ruzyně-Jiviny	14.2997	50.0803	28	RUZ 28	indet.	13-17	2	LT B1	4th	-19.6	10.2	Le Huray 2006
247	Bohemia	Ruzyně-Jiviny	14.2997	50.0803	29	RUZ 29	indet.	13-17	2	LT B1	4th	-19.2	8.8	Le Huray 2006
248	Bohemia	Ruzyně-Jiviny	14.2997	50.0803	30	RUZ 30	indet.	26-45	1B	LT B1	4th	-19.3	10.3	Le Huray 2006
249	Bohemia	Ruzyně-Jiviny	14.2997	50.0803	31	RUZ 31	indet.	26-45	2	LT B1	4th	-19.4	9.7	Le Huray 2006
250	Bohemia	Ruzyně-Jiviny	14.2997	50.0803	32	RUZ 32	indet.	18-25	1A	LT B1	4th	-18.9	8.4	Le Huray 2006
251	Bohemia	Ruzyně-Jiviny	14.2997	50.0803	34	RUZ 34	indet.	26-45	1A	LT B2a	4th	-19.3	9.3	Le Huray 2006
252	Bohemia	Ruzyně-Jiviny	14.2997	50.0803	35	RUZ 35	indet.	1-6	2	undated	undated	-19.1	10	Le Huray 2006
253	Bohemia	Ruzyně-Jiviny	14.2997	50.0803	36	RUZ 36	indet.	26-45	2	LT B1	4th	-19.6	8.8	Le Huray 2006
254	Bohemia	Ruzyně-Jiviny	14.2997	50.0803	37	RUZ 37	indet.		1B	LT B1	4th	-18	9.8	Le Huray 2006
255	Bohemia	Ruzyně-Jiviny	14.2997	50.0803	38	RUZ 38	indet.	1-2	2	LT B1	4th	-19.4	11.1	Le Huray 2006
256	Bohemia	Ruzyně-Jiviny	14.2997	50.0803	39	RUZ 39	indet.	18-25	1B	LT B2a	4th	-19.3	9.2	Le Huray 2006
257	Bohemia	Ruzyně-Jiviny	14.2997	50.0803	40	RUZ 40	M	26-45	2	undated	undated	-19.2	9.9	Le Huray 2006
258	Bohemia	Ruzyně-Jiviny	14.2997	50.0803	41	RUZ 41	indet.	13-17	1B	LT B2a	4th	-19	9.2	Le Huray 2006
259	Bohemia	Ruzyně-Jiviny	14.2997	50.0803	42	RUZ 42	M	18-25	1A	undated	undated	-19	10.5	Le Huray 2006
260	Bohemia	Ruzyně-Jiviny	14.2997	50.0803	43	RUZ 43	indet.	13-17	1B	LT B1	4th	-18.9	9.6	Le Huray 2006
261	Bohemia	Ruzyně-Jiviny	14.2997	50.0803	44	RUZ 44	indet.		2	undated	undated	-18.9	8.5	Le Huray 2006
262	Bohemia	Ruzyně-Jiviny	14.2997	50.0803	45	RUZ 45	indet.	Adult	1A	LT B2a	4th	-19.6	9.4	Le Huray 2006
263	Bohemia	Ruzyně-Jiviny	14.2997	50.0803	46	RUZ 46	indet.	26-45	1B	LT B1	4th	-19.6	10	Le Huray 2006
264	Bohemia	Ruzyně-Jiviny	14.2997	50.0803	47	RUZ 47	M	26-45	1A	LT B1	4th	-18.9	10.8	Le Huray 2006
265	Bohemia	Ruzyně-Jiviny	14.2997	50.0803	48	RUZ 48	indet.	26-45	1B	LT B2a	4th	-19.3	9.4	Le Huray 2006
266	Bohemia	Ruzyně-Jiviny	14.2997	50.0803	49	RUZ 49	F	26-45	1B	LT B1	4th	-19.1	10.3	Le Huray 2006
267	Bohemia	Makotřasy	14.2316	50.1433	1	MAK 01	F	4-8	2	LT B1	4th	-18.9	9.6	Le Huray 2006
268	Bohemia	Makotřasy	14.2316	50.1433	3	MAK 03	F	26-45	1B	LT B1	4th	-18.1	9.3	Le Huray 2006
269	Bohemia	Makotřasy	14.2316	50.1433	5	MAK 05	F	26-45	1B	LT B1	4th	-18.6	9	Le Huray 2006
270	Bohemia	Makotřasy	14.2316	50.1433	6	MAK06-1	infant	2-4	2	LT B2b-C1	3rd	-18.3	10.8	Le Huray 2006
271	Bohemia	Makotřasy	14.2316	50.1433	6	MAK06-2	M	26-45	2	LT B2b-C1	3rd	-18.8	9.8	Le Huray 2006
272	Bohemia	Makotřasy	14.2316	50.1433	7	MAK 07	F		1B	LT C1	3rd	-18.4	9.8	Le Huray 2006
273	Bohemia	Makotřasy	14.2316	50.1433	8	MAK 08	M	Adult	2	LT B2b-C1	3rd	-17.8	10.4	Le Huray 2006
274	Bohemia	Makotřasy	14.2316	50.1433	9	MAK 09	infant	2-4	2	LT B1	4th	-17.7	12.6	Le Huray 2006
275	Bohemia	Makotřasy	14.2316	50.1433	10	MAK 10	infant	2-4	2	LT B1	4th	-18.1	12	Le Huray 2006
276	Bohemia	Makotřasy	14.2316	50.1433	11	MAK 11	indet.	26-45	2	LT B2b-C1	3rd	-19.1	9	Le Huray 2006
277	Bohemia	Makotřasy	14.2316	50.1433	12	MAK 12	F	46+	2	LT C1	3rd	-19.6	9.6	Le Huray 2006
278	Bohemia	Makotřasy	14.2316	50.1433	13	MAK 13	M	26-45	1A	LT C1	3rd	-18.9	10	Le Huray 2006
279	Bohemia	Makotřasy	14.2316	50.1433	14	MAK 14	F	26-45	1B	LT B2b-C1	3rd	-18.5	9.7	Le Huray 2006
280	Bohemia	Makotřasy	14.2316	50.1433	15	MAK 15	M	26-45	2	LT C1	3rd	-18.8	9.3	Le Huray 2006
281	Bohemia	Makotřasy	14.2316	50.1433	16	MAK 16	F	26-45	2	LT C1	3rd	-18.7	9.8	Le Huray 2006
282	Bohemia	Makotřasy	14.2316	50.1433	17	MAK 17	M	46+	2	undated	undated	-19	9.6	Le Huray 2006
283	Bohemia	Makotřasy	14.2316	50.1433	18	MAK 18	F	26-45	2	LT B2b-C1	3rd	-16.8	9.7	Le Huray 2006
284	Bohemia	Makotřasy	14.2316	50.1433	19	MAK 19	F	46+	2	LT C1	3rd	-18.7	8.7	Le Huray 2006
285	Bohemia	Makotřasy	14.2316	50.1433	20	MAK 20	M	Adult	1A	LT C1	3rd	-18.9	10.2	Le Huray 2006
286	Bohemia	Makotřasy	14.2316	50.1433	21	MAK 21	M	46+	2	LT C1	3rd	-19.3	9.3	Le Huray 2006
287	Bohemia	Makotřasy	14.2316	50.1433	22	MAK 22	F	18-25	2	undated	undated	-20	9.5	Le Huray 2006
288	Bohemia	Makotřasy	14.2316	50.1433	23	MAK 23	M	26-45	2	undated	undated	-18.8	10.6	Le Huray 2006
289	Bohemia	Jenišův Újezd	13.6855	50.5685	1	JEN 01	indet.	Female	1B	LT B2b	3rd	-18.8	10.1	Le Huray 2006
290	Bohemia	Jenišův Újezd	13.6855	50.5685	3	JEN 03	indet.	Foetus	2	undated	undated	-19.2	10.9	Le Huray 2006
291	Bohemia	Jenišův Újezd	13.6855	50.5685	6	JEN 06	M	26-45	2	LT B2b	3rd	-18.5	9.5	Le Huray 2006
292	Bohemia	Jenišův Újezd	13.6855	50.5685	7	JEN 07	M	46+	2	LT C1	3rd	-19	10.5	Le Huray 2006
293	Bohemia	Jenišův Újezd	13.6855	50.5685	8	JEN 08	M?	26-45	1A	LT C1	3rd	-18.6	10.5	Le Huray 2006
294	Bohemia	Jenišův Újezd	13.6855	50.5685	15	JEN 15	M?	26-45	2	LT B2b	3rd	-19.2	9.2	Le Huray 2006
295	Bohemia	Jenišův Újezd	13.6855	50.5685	17	JEN 17	indet.	Infant	2	LT B1	4th	-18.7	11.5	Le Huray 2006
296	Bohemia	Jenišův Újezd	13.6855	50.5685	18	JEN 18	indet.	Adult	2	LT B1	4th	-18.7	9.4	Le Huray 2006
297	Bohemia	Jenišův Újezd	13.6855	50.5685	18a	JEN 19	indet.	5-9	2	LT B1	4th	-16.1	9.1	Le Huray 2006
298	Bohemia	Jenišův Újezd	13.6855	50.5685	19	JEN 19b	indet.	Adult	2	LT B2b	3rd	-18.7	10.6	Le Huray 2006
299	Bohemia	Jenišův Újezd	13.6855	50.5685	21	JEN 21	indet.	Infant	2	LT C1	3rd	-17.7	10.5	Le Huray 2006
300	Bohemia	Jenišův Újezd	13.6855	50.5685	22	JEN 22	indet.	4-8	2	undated	undated	-19.4	9	Le Huray 2006
301	Bohemia	Jenišův Újezd	13.6855	50.5685	26	JEN 26	M	46+	2	undated	undated	-18.6	9.1	Le Huray 2006
302	Bohemia	Jenišův Újezd	13.6855	50.5685	27	JEN 27	M	26-45	2	LT B1	4th	-18.7	10.1	Le Huray 2006
303	Bohemia	Jenišův Újezd	13.6855	50.5685	29	JEN 29	M	26-45	1A	LT B1	4th	-19.8	9.8	Le Huray 2006
304	Bohemia	Jenišův Újezd	13.6855	50.5685	31	JEN 31	M	Adult	1A	LT B1	4th	-19.5	12.4	Le Huray 2006
305	Bohemia	Jenišův Újezd	13.6855	50.5685	33	JEN 33	indet.	18-25	2	undated	undated	-19	8.4	Le Huray 2006
306	Bohemia	Jenišův Újezd	13.6855	50.5685	34	JEN 34	indet.	Adult	2	undated	undated	-19.2	10.7	Le Huray 2006
307	Bohemia	Jenišův Újezd	13.6855	50.5685	53a	JEN 53a	M?	26-45	2	LT B1	4th	-18.6	9.7	Le Huray 2006
308	Bohemia	Jenišův Újezd	13.6855	50.5685	53c	JEN 53c	indet.	Infant	2	LT B1	4th	-19.3	9.9	Le Huray 2006
309	Bohemia	Jenišův Újezd	13.6855	50.5685	61	JEN 61	M	Adult	1A	LT B1	4th	-19.8	9.8	Le Huray 2006
310	Bohemia	Jenišův Újezd	13.6855	50.5685	69	JEN 69	M	26-45	2	undated	undated	-19.2	9.9	Le Huray 2006
311	Bohemia	Jenišův Újezd	13.6855	50.5685	75	JEN 75	M?	26-45	1A	LT B1	4th	-19.9	11.3	Le Huray 2006
312	Bohemia	Jenišův Újezd	13.6855	50.5685	76	JEN 76	indet.	26-45	2	undated	undated	-19.6	11	Le Huray 2006
313	Bohemia	Jenišův Újezd	13.6855	50.5685	89	JEN 89	F	26-45	2	LT B1	4th	-18.1	10.7	Le Huray 2006
314	Bohemia	Jenišův Újezd	13.6855	50.5685	115	JEN 115	M	Adult	1A	LT B1	4th	-19.4	11.2	Le Huray 2006
315	Bohemia	Jenišův Újezd	13.6855	50.5685	127-2	JEN 127-2	M	26-45	2	LT B1	4th	-19.6	9.9	Le Huray 2006
316	Bohemia	Mlcechvosty	13.6855	50.5685	65	_	F	40-60	1S	LT B2a	4th	-18.6	10.3	unpublished
317	Bohemia	Mlcechvosty	13.6855	50.5685	65	_	F	40-60	1S	LT B2a	4th	-18.5	10.5	unpublished
318	Moravia	Chrlice	16.6617	49.1275	1	_	M	Adult	2	LT B2a	4th	-19.2	9.6	Le Huray 2006
319	Moravia	Chrlice	16.6617	49.1275	2	_	indet.	Adult	2	undated	undated	-19.1	9.7	Le Huray 2006
320	Moravia	Chrlice	16.6617	49.1275	4	_	indet.	-	2	LT B2a	4th	-18.8	8.9	Le Huray 2006
321	Moravia	Chrlice	16.6617	49.1275	6	_	indet.	-	2	undated	undated	-18.6	8.8	Le Huray 2006
322	Moravia	Chrlice	16.6617	49.1275	7	_	F	26-45	1B	LT B1	4th	-18.2	9.1	Le Huray 2006
323	Moravia	Chrlice	16.6617	49.1275	10	_	F	-	1B	LT B1	4th	-18.7	9.7	Le Huray 2006
324	Moravia	Chrlice	16.6617	49.1275	11	_	M	46+	2	LT C1	3rd	-17.8	10.6	Le Huray 2006
325	Moravia	Chrlice	16.6617	49.1275	14	_	indet.	26-45	2	undated	undated	-17.7	9.1	Le Huray 2006
326	Moravia	Chrlice	16.6617	49.1275	15	_	M	Adult	2	LT B2a	4th	-18.6	10	Le Huray 2006
327	Moravia	Pavlov-Horní	16.6853	48.8744	342	_	indet.	Adult	2	undated	undated	-19.1	11.1	Le Huray 2006
328	Moravia	Pavlov-Horní	16.6853	48.8744	363	_	M?	26-45	2	undated	undated	-19.8	11	Le Huray 2006
329	Moravia	Pavlov-Horní	16.6853	48.8744	374	_	M?	26-45	2	undated	undated	-19.9	10.1	Le Huray 2006
330	Moravia	Pavlov-Horní	16.6853	48.8744	389	_	M?	26-45	2	undated	undated	-19.9	10.5	Le Huray 2006
331	Moravia	Pavlov-Horní	16.6853	48.8744	521	_	M	46+	2	LT B2a	4th	-18.4	9.9	Le Huray 2006
332	Moravia	Pavlov-Horní	16.6853	48.8744	571	_	M?	26-45	1A	LT B2a	4th	-18.4	8.9	Le Huray 2006
333	Moravia	Pavlov-Horní	16.6853	48.8744	572	_	M	40-50	2	LT B2a	4th	-18.3	9.4	Le Huray 2006
334	Moravia	Pavlov-Horní	16.6853	48.8744	580	_	M?	Adult	2	undated	undated	-18.9	9.2	Le Huray 2006
335	Moravia	Pavlov-Horní	16.6853	48.8744	582	_	F	35-45	2	LT C1	3rd	-17.5	9.2	Le Huray 2006
336	Moravia	Pavlov-Horní	16.6853	48.8744	583	_	F	26-45	1B	LT B2b	3rd	-18.2	9.6	Le Huray 2006
337	Moravia	Pavlov-Horní	16.6853	48.8744	584	_	indet.	Infant	2	LT B2a	4th	-18.6	8.7	Le Huray 2006
338	Moravia	Pavlov-Horní	16.6853	48.8744	587	_	M	30-40	1A	LT B2a	4th	-18.9	10.3	Le Huray 2006
339	Moravia	Pavlov-Horní	16.6853	48.8744	589	_	M	Infant	2	LT B2b	3rd	-17.6	8.7	Le Huray 2006
340	Moravia	Nechvalín	16.6853	48.8744	NEC_98/75_b01	NEC 3	M		2	LT B2a	4th	-20.4	8.5	this study - SEM protocol
341	Moravia	Nechvalín	16.6853	48.8744	NEC_107/76_b01	NEC 5	F	18-22	2	LT B2b-C1	3rd	-19.5	8	this study - SEM protocol
342	Moravia	Nechvalín	16.6853	48.8744	NEC_108/76_b01	NEC 7	F		2	LT B2b-C1	3rd	-18.5	9.1	this study - SEM protocol
343	Moravia	Nechvalín	16.6853	48.8744	NEC_115/76_b01	NEC 9	F	25-30	1A	LT B2b	3rd	-16.9	7	this study - SEM protocol
344	Moravia	Nechvalín	16.6853	48.8744	NEC_122/76_b01	NEC 11	M	25-30	1A	LT B2b-C1	3rd	-19.4	8.7	this study - SEM protocol
345	Moravia	Nechvalín	16.6853	48.8744	NEC_129/76_b01	NEC 12	M	40-50	1A	LT C1	3rd	-18.9	8.7	this study - SEM protocol
346	Moravia	Nechvalín	16.6853	48.8744	NEC_168/76_b01	NEC 18	F	30-35	1B	LT B2b	3rd	-21.4	8.2	this study - SEM protocol
347	Moravia	Blučina	16.6593	49.0535	11	BLU 15	M	20-30	1A	LT B2b	3rd	-20.8	9.9	this study - SEM protocol
348	Moravia	Blučina	16.6593	49.0535	13	BLU 16	M	35-50	1A	LT B2b	3rd	-18.3	11.4	this study - SEM protocol
349	Moravia	Blučina	16.6593	49.0535	15	BLU 19	F	15-19	2	undated	undated	-19.6	11.6	this study - SEM protocol
350	Moravia	Blučina	16.6593	49.0535	16	BLU 21	M	20-30	1A	LT C1	3rd	-18.8	11.8	this study - SEM protocol
351	Moravia	Blučina	16.6593	49.0535	17	BLU 22	M	20-25	2	LT B2b	3rd	-19.1	11.2	this study - SEM protocol
352	Moravia	Blučina	16.6593	49.0535	19	BLU 24	F	20-30	2	LT B2a	4th	-19.3	11.5	this study - SEM protocol
353	Moravia	Blučina	16.6593	49.0535	20	BLU 26	F	35-40	1B	LT B2a	4th	-19.3	11.4	this study - SEM protocol
354	Moravia	Blučina	16.6593	49.0535	3	BLU 4	indet.	20-25	2	LT B2b-C1	3rd	-17.8	10.5	this study - SEM protocol
355	Moravia	Blučina	16.6593	49.0535	4	BLU 6	M	40-50	2	LT B2b	3rd	-19	10.9	this study - SEM protocol
356	Moravia	Blučina	16.6593	49.0535	5	BLU 8	M	20-30	1A	LT B2b	3rd	-19.5	10.8	this study - SEM protocol
357	Moravia	Blučina	16.6593	49.0535	6	BLU 9	F	40-50	1B	LT B2a	4th	-18.4	10.1	this study - SEM protocol
358	Moravia	Blučina	16.6593	49.0535	14	BLU 17	M	40+	2	undated	undated	-20.1	10.7	this study - SEM protocol
359	Moravia	Maloměřice	16.6457	49.2146	1	MAL 12	M	40-50	2	LT B2b	3rd	-19.8	10.6	this study - SEM protocol
360	Moravia	Maloměřice	16.6457	49.2146	3	MAL 35	M	25-30	1A	LT B2b	3rd	-19.7	10.5	this study - SEM protocol
361	Moravia	Maloměřice	16.6457	49.2146	5	MAL 15	F	35-40	2	LT B1	4th	-20.9	9.9	this study - SEM protocol
362	Moravia	Maloměřice	16.6457	49.2146	7	MAL 17	M	40-50	2	LT B2b	3rd	-19.8	9.8	this study - SEM protocol
363	Moravia	Maloměřice	16.6457	49.2146	9	MAL 37	indet.	15-19	1B	LT B2b	3rd	-18.8	9.7	this study - SEM protocol
364	Moravia	Maloměřice	16.6457	49.2146	12	MAL 39	F	15-19	2	LT B2b	3rd	-17.9	10.7	this study - SEM protocol
365	Moravia	Maloměřice	16.6457	49.2146	15	MAL 41	indet.	20-30	1A	LT B2b	3rd	-19.7	9.6	this study - SEM protocol
366	Moravia	Maloměřice	16.6457	49.2146	16	MAL 43	M	30-35	2	LT B2b	3rd	-19.1	11	this study - SEM protocol
367	Moravia	Maloměřice	16.6457	49.2146	17	MAL 45	F	35-40	1B	LT B2a	4th	-19.9	11.5	this study - SEM protocol
368	Moravia	Maloměřice	16.6457	49.2146	19	MAL 47	infant	15-16	2	LT B2b	3rd	-18.6	10.7	this study - SEM protocol
369	Moravia	Maloměřice	16.6457	49.2146	22	MAL 49	M	25-30	1A	LT B2a	4th	-19.5	12	this study - SEM protocol
370	Moravia	Maloměřice	16.6457	49.2146	23	MAL 51	M	20-30	2	LT B2b	3rd	-19.4	11.6	this study - SEM protocol
371	Moravia	Maloměřice	16.6457	49.2146	26	MAL 53	M	40-50	2	LT B2b-C1	3rd	-19.2	11.4	this study - SEM protocol
372	Moravia	Maloměřice	16.6457	49.2146	28	MAL 55	F	50+	2	LT B2b-C1	3rd	-18.2	11.9	this study - SEM protocol
373	Moravia	Maloměřice	16.6457	49.2146	29	MAL 27	F	20-30	1A	LT B2a	4th	-21.3	9.2	this study - SEM protocol
374	Moravia	Maloměřice	16.6457	49.2146	31	MAL 28	F	20-30	1B	LT C1	3rd	-18.6	10.4	this study - SEM protocol
375	Moravia	Maloměřice	16.6457	49.2146	32	MAL 57	M	20-30	1A	LT B2b-C1	3rd	-20.4	12.4	this study - SEM protocol
376	Moravia	Maloměřice	16.6457	49.2146	34	MAL 59	F	30-35	1B	LT B1	4th	-21.4	8.8	this study - SEM protocol
377	Moravia	Maloměřice	16.6457	49.2146	35	MAL 61	M	30-40	1A	LT B2b	3rd	-20.3	11.1	this study - SEM protocol
378	Moravia	Maloměřice	16.6457	49.2146	36	MAL 63	M	30-40	1A	LT B1	4th	-21.6	8.2	this study - SEM protocol
379	Moravia	Maloměřice	16.6457	49.2146	37	MAL 65	indet.	25-35	1A	LT B1	4th	-19.2	11.6	this study - SEM protocol
380	Moravia	Maloměřice	16.6457	49.2146	39	MAL 67	F	25-35	1B	LT B1	4th	-19.1	11.9	this study - SEM protocol
381	Moravia	Maloměřice	16.6457	49.2146	40	MAL 69	F	40-50	2	LT B2a	4th	-19	10.1	this study - SEM protocol
382	Moravia	Maloměřice	16.6457	49.2146	41	MAL 71	indet.	25-30	1A	LT B2a	4th	-22.1	9	this study - SEM protocol
383	Moravia	Maloměřice	16.6457	49.2146	42	MAL 73	M	20-30	1A	LT B1	4th	-19.6	10.1	this study - SEM protocol
384	Moravia	Maloměřice	16.6457	49.2146	44	MAL 75	M	20-30	2	LT B2a	4th	-21.4	9.6	this study - SEM protocol
385	Moravia	Maloměřice	16.6457	49.2146	46	MAL 77	M	25-30	2	LT B2a	4th	-19.7	9.4	this study - SEM protocol
386	Moravia	Maloměřice	16.6457	49.2146	47	MAL 79	indet.	25-30	1A	LT B2a	4th	-21.5	9	this study - SEM protocol
387	Moravia	Maloměřice	16.6457	49.2146	49	MAL 81	F	15-19	2	undated	undated	-20.2	8.5	this study - SEM protocol
388	Moravia	Maloměřice	16.6457	49.2146	50	MAL 83	M	20-30	1A	LT B2b	3rd	-18.4	9.7	this study - SEM protocol
389	Moravia	Maloměřice	16.6457	49.2146	51	MAL 85	M	30-35	1A	LT B1	4th	-20.4	10.1	this study - SEM protocol
390	Moravia	Maloměřice	16.6457	49.2146	52	MAL 87	indet.	50+	1B	LT C1	3rd	-18.5	9.9	this study - SEM protocol
391	Moravia	Maloměřice	16.6457	49.2146	58	MAL 30	M		2	LT B2b-C1	3rd	-19.3	9.6	this study - SEM protocol
392	Moravia	Maloměřice	16.6457	49.2146	60	MAL 89	indet.	15-19	1A	LT B2a	4th	-20.6	8.4	this study - SEM protocol
393	Moravia	Maloměřice	16.6457	49.2146	61	MAL 91	M	30-35	1A	LT B2a	4th	-20.5	8.3	this study - SEM protocol
394	Moravia	Maloměřice	16.6457	49.2146	62	MAL 31	indet.		1A	LT B1	4th	-20.1	10.4	this study - SEM protocol
395	Moravia	Maloměřice	16.6457	49.2146	63	MAL 93	M	35-40	2	LT B2b	3rd	-20.3	10.8	this study - SEM protocol
396	Moravia	Maloměřice	16.6457	49.2146	64	MAL 95	M	40-50	2	LTB2b-C1	3rd	-19.7	10.2	this study - SEM protocol
397	Moravia	Maloměřice	16.6457	49.2146	65	MAL 97	M	50+	1A	LT B1	4th	-20.4	11.9	this study - SEM protocol
398	Moravia	Maloměřice	16.6457	49.2146	67	MAL 101	F	20-30	1B	LT B2a	4th	-19.6	11.3	this study - SEM protocol
399	Moravia	Maloměřice	16.6457	49.2146	68	MAL 32	indet.		1A	LT B2b	3rd	-19.7	11	this study - SEM protocol
400	Moravia	Maloměřice	16.6457	49.2146	69	MAL 103	M	20-30	2	LT B2a	4th	-19.7	10.2	this study - SEM protocol
401	Moravia	Maloměřice	16.6457	49.2146	71	MAL 105	M	40-50	2	undated	undated	-20.6	11.9	this study - SEM protocol
402	Moravia	Maloměřice	16.6457	49.2146	73	MAL 107	M	20-30	2	LT B1	4th	-21.4	9.8	this study - SEM protocol
403	Moravia	Maloměřice	16.6457	49.2146	76	MAL 33	F	25-35	1A	LT B1	4th	-21.5	9.8	this study - SEM protocol
404	Moravia	Maloměřice	16.6457	49.2146	74/1	MAL 109	F	25-35	2	LT B1	4th	-19.1	9.8	this study - SEM protocol
405	Moravia	Maloměřice	16.6457	49.2146	74/2	MAL 111	F	50+	2	LT B1	4th	-20	10.4	this study - SEM protocol
406	Moravia	Lovčičky	49.0704	16.8538	1	LOV 2	F	40-50	2	LT C1	3rd	-17.3	9.8	this study - SEM protocol
407	Moravia	Lovčičky	49.0704	16.8538	2	LOV 3	F	20-30	1B	LT B2b-C1	3rd	-18.9	10.4	this study - SEM protocol
408	Moravia	Lovčičky	49.0704	16.8538	3	LOV 5	F	18-20	2	LT B2a	4th	-17.2	11.7	this study - SEM protocol
409	Moravia	Lovčičky	49.0704	16.8538	4	LOV 7	M	25-30	2	LT C1	3rd	-19.4	10	this study - SEM protocol
410	Moravia	Lovčičky	49.0704	16.8538	5	LOV 9	M	25-30	2	LT B2b-C1	3rd	-18.8	10.2	this study - SEM protocol
411	Moravia	Lovčičky	49.0704	16.8538	6	LOV 11	M	20-30	2	LT C1	3rd	-19.1	10.1	this study - SEM protocol
412	Moravia	Lovčičky	49.0704	16.8538	7	LOV 13	indet.	30-40	2	undated	undated	-20.5	11.3	this study - SEM protocol
413	Moravia	Lovčičky	49.0704	16.8538	9	LOV 17	F	50+	1B	LT B1	4th	-19.7	10	this study - SEM protocol
414	Moravia	Lovčičky	49.0704	16.8538	8	LOV 15	M	50+	2	undated	undated	-20.9	9.6	this study - SEM protocol
415	Moravia	Lovčičky	49.0704	16.8538	10	LOV 19	M	40-50	2	undated	undated	-21.5	9.8	this study - SEM protocol
416	Moravia	Lovčičky	49.0704	16.8538	11	LOV 21	F	40-50	1B	LT B2a	4th	-18.9	9	this study - SEM protocol
417	Moravia	Lovčičky	49.0704	16.8538	12	LOV 23	M	50+	2	undated	undated	-19.6	10.5	this study - SEM protocol
418	Moravia	Lovčičky	49.0704	16.8538	16	LOV 30	M	20-30	2	undated	undated	-19.2	9.9	this study - SEM protocol
419	Slovakia	Dubník	18.4154	47.9659	17	_	M	40-50	1A	LT B2a	4th	-18.5	10.9	Bujna et al. 2019
420	Slovakia	Dubník	18.4154	47.9659	18	_	M	20-30	1A	LT B2a	4th	-18.4	10.3	Bujna et al. 2019
421	Slovakia	Dubník	18.4154	47.9659	19	_	M	50-60	1A	LT B2a	4th	-18.2	10.7	Bujna et al. 2019
422	Slovakia	Dubník	18.4154	47.9659	20A	_	F	50-60	1B	LT B2a	4th	-18.1	8.6	Bujna et al. 2019
423	Slovakia	Dubník	18.4154	47.9659	20B	_	Infant	3-4	2	LT B2a	4th	-18.4	9.4	Bujna et al. 2019
424	Slovakia	Dubník	18.4154	47.9659	21	_	F	50-60	1B	LT B1	4th	-18	9.7	Bujna et al. 2019
425	Slovakia	Dubník	18.4154	47.9659	29	_	indet.	9-10	2	LT B2a	4th	-19	10.3	Bujna et al. 2019
426	Slovakia	Dubník	18.4154	47.9659	32	_	Infant	3-4	2	LT B2b	3rd	-17.5	7.8	Bujna et al. 2019
427	Slovakia	Dubník	18.4154	47.9659	31	_	M	20-30	1A	LT B2b	3rd	-18	10.1	Bujna et al. 2019

## Sheet: Table S10
SITE	species	δ13C	δ15N									δ13C	δ15N	δ13C	δ15N	δ13C	δ15N	δ13C	δ15N	δ13C	δ15N
Soběsuky	pig	-20	9.8									MEDIAN		MEAN		Min		Max		SD
Soběsuky	pig	-20.3	8.9								Sob_ANIM	-20.6	7.65	-20.5273	7.59091	-22	4.6	-18.7	10.3	0.521488	1.07314
Soběsuky	ovicaprid	-20.8	8.3								Jin_ANIM	-20.8	5.2	-20.68	5.38	-21.1	5	-20	6.2	0.272	0.328
Soběsuky	cattle	-20.7	6.9								Ruz_ANIM	-21	7.8	-21.075	8.125	-22.1	6.8	-20.2	10.1	0.525	0.9875
Soběsuky	ovicaprid	-20.7	5.7								Anim_PAV	-20.7	7.65	-20.75	7.625	-21	7.2	-20.6	8	0.15	0.275
Soběsuky	Horse	-21.2	7.1								ANIM_KH	-21	5.8	-21.1333	6.1	-21.6	5.2	-20.8	7.3	0.311111	0.8
Soběsuky	cattle	-20.2	6.4								Anim_MLC	-21.2	6.8	-20.8636	6.38182	-22.2	4.2	-18.6	8.7	0.930579	1.11405
Soběsuky	ovicaprid	-20	7.8								Anim_PRO	-21.04	6.37	-21.0586	6.60429	-21.79	5.17	-20.49	7.81	0.326939	0.822041
Soběsuky	ovicaprid	-20.2	7								Anim_DUB	-20.3	7.5	-20.2143	7.32857	-20.6	6.2	-19.6	7.9	0.326531	0.359184
Soběsuky	cattle	-20.7	6.4
Soběsuky	ovicaprid	-20.6	7.7
Soběsuky	pig	-20.7	8.5
Soběsuky	cattle	-20.5	6.7
Soběsuky	ovicaprid	-20.2	7.8
Soběsuky	ovicaprid	-18.7	8.4
Soběsuky	ovicaprid	-21	9
Soběsuky	cattle	-20.3	7.8
Soběsuky	ovicaprid	-20.1	7.8
Soběsuky	ovicaprid	-20	9.2
Soběsuky	ovicaprid	-20.5	9.7
Soběsuky	ovicaprid	-21.4	6.9
Soběsuky	ovicaprid	-20.6	7.6
Soběsuky	cattle	-20.3	6.4
Soběsuky	cattle	-21	7.3
Soběsuky	cattle	-21.1	9
Soběsuky	ovicaprid	-20.4	7.1
Soběsuky	cattle	-20.2	4.6
Soběsuky	Horse	-21.6	6.3
Soběsuky	cattle	-20.7	6.7
Soběsuky	cattle	-20.9	6.6
Soběsuky	ovicaprid	-20.8	6.8
Soběsuky	pig	-21	8
Soběsuky	Dog	-19.2	9.2
Soběsuky	pig	-21.1	8.3
Soběsuky	Dog	-19.8	10.3
Soběsuky	pig	-19.4	9
Soběsuky	Horse	-21.3	6.3
Soběsuky	Horse	-21.8	5.8
Soběsuky	Horse	-22	6.7
Soběsuky	pig	-20.6	6
Soběsuky	Dog	-19.1	9.7
Soběsuky	pig	-21.3	6.1
Soběsuky	Dog	-19.8	7.8
Soběsuky	pig	-20.4	8.6
Jinonice	ovicaprid	-20.8	5.2
Jinonice	ovicaprid	-21.1	5.2
Jinonice	ovicaprid	-20.8	5
Jinonice	ovicaprid	-20.7	5.3
Jinonice	ovicaprid	-20	6.2
Ruzyně	cattle	-20.9	8.1
Ruzyně	pig	-20.2	10.1
Ruzyně	pig	-21.1	7.5
Ruzyně	pig	-22.1	6.8
Jenišův Újezd	ovicaprid	-21	7.1
Pavlov	indet.	-20.6	7.2
Pavlov	indet.	-20.8	7.8
Pavlov	indet.	-20.6	7.5
Pavlov	indet.	-21	8
Kutná Hora	cattle	-21	5.2
Kutná Hora	Horse	-21.6	7.3
Kutná Hora	pig	-20.8	5.8
Mlčechvosty	pig	-20	7.3
Mlčechvosty	cattle	-21.6	4.9
Mlčechvosty	cattle	-20.2	7.3
Mlčechvosty	cattle	-20.5	6.8
Mlčechvosty	cattle	-19.9	7.5
Mlčechvosty	cattle	-22.2	5.7
Mlčechvosty	cattle	-21.2	6.4
Mlčechvosty	ovicaprid	-21.4	4.6
Mlčechvosty	ovicaprid	-21.7	4.2
Mlčechvosty	ovicaprid	-22.2	6.8
Mlčechvosty	Dog	-18.6	8.7
Prosmyky	cattle	-21.04	7.81
Prosmyky	ovicaprid	-20.94	7.6
Prosmyky	cattle	-21.41	6.36
Prosmyky	cattle	-20.62	6.37
Prosmyky	ovicaprid	-21.79	5.64
Prosmyky	ovicaprid	-20.49	7.28
Prosmyky	cattle	-21.12	5.17
Dubník	pig	-20.3	7.2
Dubník	cattle	-20.6	6.2
Dubník	pig	-20	7.5
Dubník	pig	-19.9	7.4
Dubník	pig	-19.6	7.9
Dubník	pig	-20.5	7.6
Dubník	pig	-20.6	7.5

## Sheet: Table S11
var.	Site	Valid N	Mean	Grubbs Test Statistic	p-value	Median	Minimum	Maximum	Lower Quartile	Upper Quartile	Percentile 10	Percentile 90	Range	Quartile Range	Std.Dev.
δ13C (PDB)	all sites	427	-18.9494	6.43685	1.77068e-08	-18.92	-22.1	-13.44	-19.32	-18.5	-19.8	-18.1	8.66	0.82	0.85591
δ15N (AIR)	all sites	427	9.94871	3.89869	0.0359834	9.9	7	13.3	9.4	10.4	8.9	11.01	6.3	1	0.859594
DESCRIPTIOVE STATISTICS FOR SITES
δ13C (PDB)	Kutna Hora	37	-18.8595	3.15314	0.0254197	-19	-19.7	-17.1	-19.2	-18.6	-19.4	-18.4	2.6	0.6	0.558002
δ15N (AIR)	Kutna Hora	37	9.96757	2.21143	0.840751	9.9	8.9	11.2	9.5	10.3	9.4	10.7	2.3	0.8	0.557302
δ13C (PDB)	Radovesice	49	-18.8837	3.66358	0.00376581	-18.9	-19.7	-17.5	-19.1	-18.7	-19.3	-18.5	2.2	0.4	0.377683
δ15N (AIR)	Radovesice	49	9.63878	2.52623	0.450698	9.6	8.4	11.3	9.3	10	8.7	10.5	2.9	0.7	0.657589
δ13C (PDB)	Prosmyky	51	-18.6682	5.07279	9.43418e-08	-18.88	-19.76	-13.44	-19.2	-18.39	-19.34	-18.08	6.32	0.81	1.03064
δ15N (AIR)	Prosmyky	51	10.1039	2.36248	0.788343	10.03	8.58	11.53	9.68	10.61	9.38	11.01	2.95	0.93	0.645052
δ13C (PDB)	Soběsuky	12	-18.9333	1.79611	0.663183	-19.15	-19.9	-17.7	-19.3	-18.4	-19.7	-17.9	2.2	0.9	0.68667
δ15N (AIR)	Soběsuky	12	9.79167	1.84832	0.564898	9.9	8	11.6	9.2	10.35	8.6	10.6	3.6	1.15	0.978364
δ13C (PDB)	Tišice	20	-18.62	2.11977	0.502501	-18.6	-19.7	-18	-18.75	-18.2	-19.6	-18.05	1.7	0.55	0.509489
δ15N (AIR)	Tišice	20	9.805	3.28853	0.00124145	9.6	8.6	12.9	9.2	10.2	8.85	10.6	4.3	1	0.94115
δ13C (PDB)	Jinonice	55	-18.7873	3.0041	0.0960876	-18.9	-20.1	-16.4	-19.3	-18.4	-19.7	-17.6	3.7	0.9	0.794671
δ15N (AIR)	Jinonice	55	9.91818	3.78441	0.00262471	9.9	8.5	13.3	9.4	10.2	9	10.5	4.8	0.8	0.893617
δ13C (PDB)	Ruzyně-Jiviny	42	-19.0357	3.4541	0.00772903	-19.1	-20.4	-17.1	-19.3	-18.9	-19.6	-18.6	3.3	0.4	0.56041
δ15N (AIR)	Ruzyně-Jiviny	42	9.83095	2.37269	0.604552	9.9	8.4	11.4	9.4	10.2	9.1	10.6	3	0.8	0.661295
δ13C (PDB)	Makotřasy	22	-18.6273	2.70488	0.0638935	-18.75	-20	-16.8	-18.9	-18.3	-19.3	-17.8	3.2	0.6	0.675547
δ15N (AIR)	Makotřasy	22	9.92273	2.89029	0.0258614	9.7	8.7	12.6	9.3	10.2	9	10.8	3.9	0.9	0.926299
δ13C (PDB)	Jenišův Újezd	27	-18.9222	3.65442	0.0004122	-19	-19.9	-16.1	-19.4	-18.6	-19.8	-18.1	3.8	0.8	0.772276
δ15N (AIR)	Jenišův Újezd	27	10.1741	2.48437	0.227639	10.1	8.4	12.4	9.5	10.7	9.1	11.3	4	1.2	0.895971
δ13C (PDB)	Chrlice	9	-18.5222	1.5624	0.876125	-18.6	-19.2	-17.7	-18.8	-18.2	-19.2	-17.7	1.5	0.6	0.526255
δ15N (AIR)	Chrlice	9	9.5	1.88648	0.297258	9.6	8.8	10.6	9.1	9.7	8.8	10.6	1.8	0.6	0.583095
δ13C (PDB)	Pavlov-Horní	13	-18.7308	1.54984	1	-18.6	-19.9	-17.5	-19.1	-18.3	-19.9	-17.6	2.4	0.8	0.794129
δ15N (AIR)	Pavlov-Horní	13	9.73846	1.66021	1	9.6	8.7	11.1	9.2	10.3	8.7	11	2.4	1.1	0.8201
δ13C (PDB)	Dubník	9	-18.2333	1.84592	0.349139	-18.2	-19	-17.5	-18.4	-18	-19	-17.5	1.5	0.4	0.415331
δ15N (AIR)	Dubník	9	9.75556	1.9313	0.246096	10.1	7.8	10.9	9.4	10.3	7.8	10.9	3.1	0.9	1.01256
δ13C (PDB)	Mlcechvosty	2	-18.55			-18.55	-18.6	-18.5	-18.6	-18.5	-18.6	-18.5	0.1	0.1	0.0707107
δ15N (AIR)	Mlcechvosty	2	10.4			10.4	10.3	10.5	10.3	10.5	10.3	10.5	0.2	0.2	0.141421
δ13C (PDB)	Nechvalín	7	-19.2857	1.67111	0.411867	-19.4	-21.4	-16.9	-20.4	-18.5	-21.4	-16.9	4.5	1.9	1.42762
δ15N (AIR)	Nechvalín	7	8.31429	1.92786	0.107703	8.5	7	9.1	8	8.7	7	9.1	2.1	0.7	0.681734
δ13C (PDB)	Blučina	12	-19.1667	2.01234	0.323047	-19.2	-20.8	-17.8	-19.55	-18.6	-20.1	-18.3	3	0.95	0.811657
δ15N (AIR)	Blučina	12	10.9833	1.79277	0.66984	11.05	9.9	11.8	10.6	11.45	10.1	11.6	1.9	0.85	0.604278
δ13C (PDB)	Maloměřice	47	-19.9085	2.19827	1	-19.7	-22.1	-17.9	-20.5	-19.2	-21.4	-18.6	4.2	1.3	0.996915
δ15N (AIR)	Maloměřice	47	10.2915	1.95557	1	10.2	8.2	12.4	9.6	11.1	8.8	11.9	4.2	1.5	1.07821
δ13C (PDB)	Lovčičky	13	-19.3077	1.78362	0.767779	-19.2	-21.5	-17.2	-19.7	-18.9	-20.9	-17.3	4.3	0.8	1.22913
δ15N (AIR)	Lovčičky	13	10.1769	2.17526	0.200251	10	9	11.7	9.8	10.4	9.6	11.3	2.7	0.6	0.700183
DESCRIPTIVE STATISTICS FOR SITES PER CENTURIES
var.	Site	cent	Valid N	Mean	Grubbs Test Statistic	p-value	Median	Minimum	Maximum	Lower Quartile	Upper Quartile	Percentile 10	Percentile 90	Range	Quartile Range	Std.Dev.
δ13C (PDB)	Kutna Hora	3rd cent	10	-19.06	1.65616	0.77593	-19.1	-19.7	-18.5	-19.3	-18.6	-19.55	-18.55	1.2	0.7	0.386437
δ15N (AIR)	Kutna Hora	3rd cent	10	10.23	1.65786	0.772156	10.3	9.4	11.2	9.6	10.6	9.45	10.95	1.8	1	0.585093
δ13C (PDB)	Kutna Hora	4th cent	25	-18.748	2.72121	0.0781649	-18.8	-19.6	-17.1	-19.1	-18.5	-19.4	-18.2	2.5	0.6	0.605613
δ15N (AIR)	Kutna Hora	4th cent	25	9.904	2.10123	0.715799	9.9	8.9	11	9.5	10.3	9.4	10.5	2.1	0.8	0.5216
δ13C (PDB)	Kutna Hora		2	-19.25			-19.25	-19.4	-19.1	-19.4	-19.1	-19.4	-19.1	0.3	0.3	0.212132
δ15N (AIR)	Kutna Hora		2	9.45			9.45	9.1	9.8	9.1	9.8	9.1	9.8	0.7	0.7	0.494975
δ13C (PDB)	Radovesice		8	-18.5875	2.02006	0.10765	-18.85	-19.1	-17.5	-18.9	-18.3	-19.1	-17.5	1.6	0.6	0.538351
δ15N (AIR)	Radovesice		8	9.7125	2.16837	0.0345506	9.9	8.5	10.2	9.55	10.05	8.5	10.2	1.7	0.5	0.559177
δ13C (PDB)	Radovesice	4th cent	23	-19.0261	2.27863	0.365789	-19	-19.7	-18.4	-19.2	-18.8	-19.4	-18.7	1.3	0.4	0.295754
δ15N (AIR)	Radovesice	4th cent	23	9.62174	2.15988	0.53713	9.5	8.4	10.6	9.2	10	9	10.4	2.2	0.8	0.56565
δ13C (PDB)	Radovesice	3rd cent	18	-18.8333	2.65087	0.0501825	-18.9	-19.2	-18	-19.1	-18.6	-19.2	-18.5	1.2	0.5	0.314362
δ15N (AIR)	Radovesice	3rd cent	18	9.62778	2.03527	0.56507	9.4	8.4	11.3	9.2	10.3	8.5	10.9	2.9	1.1	0.821624
δ13C (PDB)	Prosmyky		9	-18.4356	2.23721	0.0422749	-19.15	-19.54	-15.28	-19.31	-17.83	-19.54	-15.28	4.26	1.48	1.41049
δ15N (AIR)	Prosmyky		9	10.2556	1.42043	1	10.34	9.37	11.1	9.86	10.69	9.37	11.1	1.73	0.83	0.62344
δ13C (PDB)	Prosmyky	4th cent	25	-18.8596	4.57192	5.74263e-12	-19.13	-19.76	-13.44	-19.32	-18.81	-19.49	-18.48	6.32	0.51	1.18541
δ15N (AIR)	Prosmyky	4th cent	25	10.184	2.30079	0.383296	10.25	8.75	11.53	9.71	10.5	9.45	11.03	2.78	0.79	0.623264
δ13C (PDB)	Prosmyky	3rd cent	17	-18.51	1.68544	1	-18.59	-19.05	-18.03	-18.72	-18.26	-18.92	-18.08	1.02	0.46	0.32039
δ15N (AIR)	Prosmyky	3rd cent	17	9.90588	2.10286	0.418918	9.89	8.58	11.33	9.56	10.31	8.97	10.89	2.75	0.75	0.677228
δ13C (PDB)	Soběsuky	4th cent	8	-19.0875	1.62558	0.614501	-19.15	-19.9	-18.3	-19.3	-18.8	-19.9	-18.3	1.6	0.5	0.499821
δ15N (AIR)	Soběsuky	4th cent	8	9.925	2.12755	0.0496251	10.05	8.6	10.6	9.7	10.35	8.6	10.6	2	0.65	0.622782
δ13C (PDB)	Soběsuky	3rd cent	3	-18.4333			-17.9	-19.7	-17.7	-19.7	-17.7	-19.7	-17.7	2	2	1.10151
δ15N (AIR)	Soběsuky	3rd cent	3	10.0333			9.8	8.7	11.6	8.7	11.6	8.7	11.6	2.9	2.9	1.46401
δ13C (PDB)	Soběsuky		1	-19.2			-19.2	-19.2	-19.2	-19.2	-19.2	-19.2	-19.2		0
δ15N (AIR)	Soběsuky		1	8			8	8	8	8	8	8	8		0
δ13C (PDB)	Tišice	4th cent	12	-18.6583	1.89918	0.479505	-18.6	-19.7	-18	-18.75	-18.25	-19.7	-18.1	1.7	0.5	0.548483
δ15N (AIR)	Tišice	4th cent	12	10.0333	2.56247	0.0181334	10	8.8	12.9	9.15	10.5	8.9	10.7	4.1	1.35	1.11871
δ13C (PDB)	Tišice	3rd cent	3	-18.5667			-18.7	-18.8	-18.2	-18.8	-18.2	-18.8	-18.2	0.6	0.6	0.321455
δ15N (AIR)	Tišice	3rd cent	3	9.8			9.8	9.4	10.2	9.4	10.2	9.4	10.2	0.8	0.8	0.4
δ13C (PDB)	Tišice		5	-18.56			-18.4	-19.5	-18	-18.7	-18.2	-19.5	-18	1.5	0.5	0.585662
δ15N (AIR)	Tišice		5	9.26			9.4	8.6	9.6	9.2	9.5	8.6	9.6	1	0.3	0.397492
δ13C (PDB)	Jinonice	4th cent	15	-19.1667	2.07115	0.383604	-19.1	-20	-18.1	-19.6	-18.9	-19.9	-18.5	1.9	0.7	0.515013
δ15N (AIR)	Jinonice	4th cent	15	9.90667	2.07574	0.377616	10	8.5	10.8	9.4	10.5	9	10.7	2.3	1.1	0.677671
δ13C (PDB)	Jinonice	3rd cent	22	-18.3273	2.55984	0.119601	-18.5	-19.6	-16.4	-18.7	-18	-19.2	-17.2	3.2	0.7	0.752888
δ15N (AIR)	Jinonice	3rd cent	22	9.74091	1.9236	1	9.7	8.9	10.5	9.4	10.1	9.2	10.3	1.6	0.7	0.437154
δ13C (PDB)	Jinonice		18	-19.0333	3.08449	0.0033654	-19.1	-20.1	-16.6	-19.5	-18.6	-19.8	-18.4	3.5	0.9	0.788893
δ15N (AIR)	Jinonice		18	10.1444	2.33436	0.201196	9.9	8.7	13.3	9.2	10.1	8.7	13.2	4.6	0.9	1.35178
δ13C (PDB)	Ruzyně-Jiviny		9	-19.2667	2.47314	0.00284096	-19.2	-20.4	-18.9	-19.3	-19	-20.4	-18.9	1.5	0.3	0.458258
δ15N (AIR)	Ruzyně-Jiviny		9	9.61111	1.86194	0.328005	9.7	8.5	10.5	9.2	10	8.5	10.5	2	0.8	0.59675
δ13C (PDB)	Ruzyně-Jiviny	3rd cent	6	-18.75			-18.7	-19.1	-18.5	-18.9	-18.6	-19.1	-18.5	0.6	0.3	0.216795
δ15N (AIR)	Ruzyně-Jiviny	3rd cent	6	9.93333			10.05	9.4	10.2	9.7	10.2	9.4	10.2	0.8	0.5	0.332666
δ13C (PDB)	Ruzyně-Jiviny	4th cent	27	-19.0222	3.10156	0.0152269	-19.2	-19.6	-17.1	-19.4	-18.9	-19.6	-18	2.5	0.5	0.61976
δ15N (AIR)	Ruzyně-Jiviny	4th cent	27	9.88148	2.0723	0.856972	9.9	8.4	11.4	9.4	10.3	8.8	11.1	3	0.9	0.73277
δ13C (PDB)	Makotřasy	4th cent	5	-18.28			-18.1	-18.9	-17.7	-18.6	-18.1	-18.9	-17.7	1.2	0.5	0.471169
δ15N (AIR)	Makotřasy	4th cent	5	10.5			9.6	9	12.6	9.3	12	9	12.6	3.6	2.7	1.67033
δ13C (PDB)	Makotřasy	3rd cent	14	-18.6143	2.66233	0.0194915	-18.75	-19.6	-16.8	-18.9	-18.4	-19.3	-17.8	2.8	0.5	0.681466
δ15N (AIR)	Makotřasy	3rd cent	14	9.72143	1.97335	0.47745	9.75	8.7	10.8	9.3	10	9	10.4	2.1	0.7	0.546568
δ13C (PDB)	Makotřasy		3	-19.2667			-19	-20	-18.8	-20	-18.8	-20	-18.8	1.2	1.2	0.64291
δ15N (AIR)	Makotřasy		3	9.9			9.6	9.5	10.6	9.5	10.6	9.5	10.6	1.1	1.1	0.608276
δ13C (PDB)	Jenišův Újezd	3rd cent	7	-18.6429	1.96803	0.0794323	-18.7	-19.2	-17.7	-19	-18.5	-19.2	-17.7	1.5	0.5	0.479086
δ15N (AIR)	Jenišův Újezd	3rd cent	7	10.1286	1.6526	0.442429	10.5	9.2	10.6	9.5	10.5	9.2	10.6	1.4	1	0.561885
δ13C (PDB)	Jenišův Újezd		7	-19.1714	1.81568	0.213605	-19.2	-19.6	-18.6	-19.4	-19	-19.6	-18.6	1	0.4	0.314718
δ15N (AIR)	Jenišův Újezd		7	9.85714	1.39599	0.987955	9.9	8.4	11	9	10.9	8.4	11	2.6	1.9	1.0438
δ13C (PDB)	Jenišův Újezd	4th cent	13	-18.9385	2.77548	0.00513712	-19.3	-19.9	-16.1	-19.6	-18.7	-19.8	-18.1	3.8	0.9	1.02269
δ15N (AIR)	Jenišův Újezd	4th cent	13	10.3692	2.09945	0.27033	9.9	9.1	12.4	9.8	11.2	9.4	11.5	3.3	1.4	0.967285
δ13C (PDB)	Chrlice	4th cent	5	-18.7			-18.7	-19.2	-18.2	-18.8	-18.6	-19.2	-18.2	1	0.2	0.360555
δ15N (AIR)	Chrlice	4th cent	5	9.46			9.6	8.9	10	9.1	9.7	8.9	10	1.1	0.6	0.450555
δ13C (PDB)	Chrlice		3	-18.4667			-18.6	-19.1	-17.7	-19.1	-17.7	-19.1	-17.7	1.4	1.4	0.70946
δ15N (AIR)	Chrlice		3	9.2			9.1	8.8	9.7	8.8	9.7	8.8	9.7	0.9	0.9	0.458258
δ13C (PDB)	Chrlice	3rd cent	1	-17.8			-17.8	-17.8	-17.8	-17.8	-17.8	-17.8	-17.8		0
δ15N (AIR)	Chrlice	3rd cent	1	10.6			10.6	10.6	10.6	10.6	10.6	10.6	10.6		0
δ13C (PDB)	Pavlov-Horní		5	-19.52			-19.8	-19.9	-18.9	-19.9	-19.1	-19.9	-18.9	1	0.8	0.481664
δ15N (AIR)	Pavlov-Horní		5	10.38			10.5	9.2	11.1	10.1	11	9.2	11.1	1.9	0.9	0.772658
δ13C (PDB)	Pavlov-Horní	4th cent	5	-18.52			-18.4	-18.9	-18.3	-18.6	-18.4	-18.9	-18.3	0.6	0.2	0.238747
δ15N (AIR)	Pavlov-Horní	4th cent	5	9.44			9.4	8.7	10.3	8.9	9.9	8.7	10.3	1.6	1	0.669328
δ13C (PDB)	Pavlov-Horní	3rd cent	3	-17.7667			-17.6	-18.2	-17.5	-18.2	-17.5	-18.2	-17.5	0.7	0.7	0.378594
δ15N (AIR)	Pavlov-Horní	3rd cent	3	9.16667			9.2	8.7	9.6	8.7	9.6	8.7	9.6	0.9	0.9	0.450925
δ13C (PDB)	Dubník	4th cent	7	-18.3714	1.90347	0.127292	-18.4	-19	-18	-18.5	-18.1	-19	-18	1	0.4	0.330224
δ15N (AIR)	Dubník	4th cent	7	9.98571	1.72129	0.334977	10.3	8.6	10.9	9.4	10.7	8.6	10.9	2.3	1.3	0.805044
δ13C (PDB)	Dubník	3rd cent	2	-17.75			-17.75	-18	-17.5	-18	-17.5	-18	-17.5	0.5	0.5	0.353553
δ15N (AIR)	Dubník	3rd cent	2	8.95			8.95	7.8	10.1	7.8	10.1	7.8	10.1	2.3	2.3	1.62635
δ13C (PDB)	Mlcechvosty	4th cent	2	-18.55			-18.55	-18.6	-18.5	-18.6	-18.5	-18.6	-18.5	0.1	0.1	0.0707107
δ15N (AIR)	Mlcechvosty	4th cent	2	10.4			10.4	10.3	10.5	10.3	10.5	10.3	10.5	0.2	0.2	0.141421
δ13C (PDB)	Nechvalín	4th cent	1	-20.4			-20.4	-20.4	-20.4	-20.4	-20.4	-20.4	-20.4		0
δ15N (AIR)	Nechvalín	4th cent	1	8.5			8.5	8.5	8.5	8.5	8.5	8.5	8.5		0
δ13C (PDB)	Nechvalín	3rd cent	6	-19.1			-19.15	-21.4	-16.9	-19.5	-18.5	-21.4	-16.9	4.5	1	1.46833
δ15N (AIR)	Nechvalín	3rd cent	6	8.28333			8.45	7	9.1	8	8.7	7	9.1	2.1	0.7	0.741395
δ13C (PDB)	Blučina	3rd cent	8	-19.075	1.94341	0.167525	-19.05	-20.8	-17.8	-19.4	-18.55	-20.8	-17.8	3	0.85	0.887613
δ15N (AIR)	Blučina	3rd cent	8	10.9875	1.81656	0.305318	11.05	9.9	11.8	10.65	11.4	9.9	11.8	1.9	0.75	0.598659
δ13C (PDB)	Blučina	4th cent	3	-19.1			-19.3	-19.6	-18.4	-19.6	-18.4	-19.6	-18.4	1.2	1.2	0.6245
δ15N (AIR)	Blučina	4th cent	3	11.0667			11.5	10.1	11.6	10.1	11.6	10.1	11.6	1.5	1.5	0.83865
δ13C (PDB)	Blučina		1	-20.1			-20.1	-20.1	-20.1	-20.1	-20.1	-20.1	-20.1		0
δ15N (AIR)	Blučina		1	10.7			10.7	10.7	10.7	10.7	10.7	10.7	10.7		0
δ13C (PDB)	Maloměřice	3rd cent	20	-19.27	1.86597	1	-19.35	-20.4	-17.9	-19.75	-18.6	-20.3	-18.3	2.5	1.15	0.734202
δ15N (AIR)	Maloměřice	3rd cent	20	10.63	2.21414	0.369126	10.65	9.6	12.4	9.85	11.05	9.65	11.75	2.8	1.2	0.799408
δ13C (PDB)	Maloměřice	4th cent	25	-20.38	1.83006	1	-20.4	-22.1	-19	-21.4	-19.6	-21.5	-19.1	3.1	1.8	0.939858
δ15N (AIR)	Maloměřice	4th cent	25	10.028	1.72102	1	9.9	8.2	12	9.2	10.4	8.4	11.9	3.8	1.2	1.14583
δ13C (PDB)	Maloměřice		2	-20.4			-20.4	-20.6	-20.2	-20.6	-20.2	-20.6	-20.2	0.4	0.4	0.282843
δ15N (AIR)	Maloměřice		2	10.2			10.2	8.5	11.9	8.5	11.9	8.5	11.9	3.4	3.4	2.40416
δ13C (PDB)	Lovčičky	3rd cent	5	-18.7			-18.9	-19.4	-17.3	-19.1	-18.8	-19.4	-17.3	2.1	0.3	0.815475
δ15N (AIR)	Lovčičky	3rd cent	5	10.1			10.1	9.8	10.4	10	10.2	9.8	10.4	0.6	0.2	0.223607
δ13C (PDB)	Lovčičky	4th cent	3	-18.6			-18.9	-19.7	-17.2	-19.7	-17.2	-19.7	-17.2	2.5	2.5	1.27671
δ15N (AIR)	Lovčičky	4th cent	3	10.2333			10	9	11.7	9	11.7	9	11.7	2.7	2.7	1.36504
δ13C (PDB)	Lovčičky		5	-20.34			-20.5	-21.5	-19.2	-20.9	-19.6	-21.5	-19.2	2.3	1.3	0.939681
δ15N (AIR)	Lovčičky		5	10.22			9.9	9.6	11.3	9.8	10.5	9.6	11.3	1.7	0.7	0.690652
DESCRIPTIVE STATISTICS FOR SITES PER CHRONOLOGICAL PHASE
var.	Site	Dating phase	Valid N	Mean	Grubbs Test Statistic	p-value	Median	Minimum	Maximum	Lower Quartile	Upper Quartile	Percentile 10	Percentile 90	Range	Quartile Range	Std.Dev.
δ13C (PDB)	Kutna Hora	LT B2b	10	-19.06	1.65616	0.77593	-19.1	-19.7	-18.5	-19.3	-18.6	-19.55	-18.55	1.2	0.7	0.386437
δ15N (AIR)	Kutna Hora	LT B2b	10	10.23	1.65786	0.772156	10.3	9.4	11.2	9.6	10.6	9.45	10.95	1.8	1	0.585093
δ13C (PDB)	Kutna Hora	LT B1	13	-18.8154	2.5345	0.0323718	-18.8	-19.6	-17.1	-19.3	-18.5	-19.5	-18.2	2.5	0.8	0.676814
δ15N (AIR)	Kutna Hora	LT B1	13	9.85385	2.02817	0.351499	9.7	8.9	11	9.4	10.3	9.4	10.5	2.1	0.9	0.565119
δ13C (PDB)	Kutna Hora	undated.	2	-19.25			-19.25	-19.4	-19.1	-19.4	-19.1	-19.4	-19.1	0.3	0.3	0.212132
δ15N (AIR)	Kutna Hora	undated.	2	9.45			9.45	9.1	9.8	9.1	9.8	9.1	9.8	0.7	0.7	0.494975
δ13C (PDB)	Kutna Hora	LT B2a	12	-18.675	2.74223	0.00353547	-18.8	-19.2	-17.2	-19	-18.45	-19.1	-18.4	2	0.55	0.537883
δ15N (AIR)	Kutna Hora	LT B2a	12	9.95833	2.16476	0.17542	10.05	8.9	10.7	9.65	10.25	9.5	10.5	1.8	0.6	0.488892
δ13C (PDB)	Radovesice	undated.	8	-18.5875	2.02006	0.10765	-18.85	-19.1	-17.5	-18.9	-18.3	-19.1	-17.5	1.6	0.6	0.538351
δ15N (AIR)	Radovesice	undated.	8	9.7125	2.16837	0.0345506	9.9	8.5	10.2	9.55	10.05	8.5	10.2	1.7	0.5	0.559177
δ13C (PDB)	Radovesice	LT B1	13	-19.0231	1.85205	0.627316	-18.9	-19.7	-18.4	-19.3	-18.8	-19.5	-18.7	1.3	0.5	0.365499
δ15N (AIR)	Radovesice	LT B1	13	9.73846	1.64519	1	9.9	9	10.6	9.3	10	9.1	10.4	1.6	0.7	0.52367
δ13C (PDB)	Radovesice	LT B2a	10	-19.03	1.74736	0.589939	-19.05	-19.3	-18.7	-19.2	-18.9	-19.25	-18.75	0.6	0.3	0.188856
δ15N (AIR)	Radovesice	LT B2a	10	9.47	1.75617	0.573711	9.4	8.4	10.5	9.1	10	8.65	10.25	2.1	0.9	0.60928
δ13C (PDB)	Radovesice	LT B2b	15	-18.9067	1.71266	1	-19	-19.2	-18.5	-19.1	-18.7	-19.2	-18.5	0.7	0.4	0.237447
δ15N (AIR)	Radovesice	LT B2b	15	9.70667	1.84252	0.783925	9.4	8.4	11.3	9.2	10.3	8.5	10.9	2.9	1.1	0.86476
δ13C (PDB)	Radovesice	LT C1	3	-18.4667			-18.5	-18.9	-18	-18.9	-18	-18.9	-18	0.9	0.9	0.450925
δ15N (AIR)	Radovesice	LT C1	3	9.23333			9.4	8.7	9.6	8.7	9.6	8.7	9.6	0.9	0.9	0.472582
δ13C (PDB)	Prosmyky	undated.	9	-18.4356	2.23721	0.0422749	-19.15	-19.54	-15.28	-19.31	-17.83	-19.54	-15.28	4.26	1.48	1.41049
δ15N (AIR)	Prosmyky	undated.	9	10.2556	1.42043	1	10.34	9.37	11.1	9.86	10.69	9.37	11.1	1.73	0.83	0.62344
δ13C (PDB)	Prosmyky	LT B1	17	-18.8259	3.80619	7.76109e-11	-19.13	-19.76	-13.44	-19.3	-18.88	-19.53	-18.74	6.32	0.42	1.41503
δ15N (AIR)	Prosmyky	LT B1	17	10.2376	2.12485	0.389217	10.28	9.45	11.53	9.71	10.61	9.48	11.08	2.08	0.9	0.60821
δ13C (PDB)	Prosmyky	LT C1	6	-18.2283			-18.24	-18.39	-18.03	-18.37	-18.1	-18.39	-18.03	0.36	0.27	0.149722
δ15N (AIR)	Prosmyky	LT C1	6	9.8			9.735	9.35	10.61	9.38	9.99	9.35	10.61	1.26	0.61	0.477661
δ13C (PDB)	Prosmyky	LT B2a	8	-18.9312	1.68256	0.508754	-19	-19.49	-18.12	-19.33	-18.59	-19.49	-18.12	1.37	0.74	0.482151
δ15N (AIR)	Prosmyky	LT B2a	8	10.07	1.93681	0.17347	10.25	8.75	11.01	9.805	10.345	8.75	11.01	2.26	0.54	0.681532
δ13C (PDB)	Prosmyky	LT B2b	8	-18.5763	1.82887	0.289696	-18.655	-18.89	-18.08	-18.74	-18.425	-18.89	-18.08	0.81	0.315	0.271343
δ15N (AIR)	Prosmyky	LT B2b	8	9.70375	1.78242	0.351288	9.815	8.58	10.39	9.345	10.17	8.58	10.39	1.81	0.825	0.630463
δ13C (PDB)	Prosmyky	LT B2b-C1	3	-18.8967			-18.92	-19.05	-18.72	-19.05	-18.72	-19.05	-18.72	0.33	0.33	0.166233
δ15N (AIR)	Prosmyky	LT B2b-C1	3	10.6567			10.89	9.75	11.33	9.75	11.33	9.75	11.33	1.58	1.58	0.815434
δ13C (PDB)	Soběsuky	LT B1	8	-19.0875	1.62558	0.614501	-19.15	-19.9	-18.3	-19.3	-18.8	-19.9	-18.3	1.6	0.5	0.499821
δ15N (AIR)	Soběsuky	LT B1	8	9.925	2.12755	0.0496251	10.05	8.6	10.6	9.7	10.35	8.6	10.6	2	0.65	0.622782
δ13C (PDB)	Soběsuky	LT B2b	1	-19.7			-19.7	-19.7	-19.7	-19.7	-19.7	-19.7	-19.7		0
δ15N (AIR)	Soběsuky	LT B2b	1	8.7			8.7	8.7	8.7	8.7	8.7	8.7	8.7		0
δ13C (PDB)	Soběsuky	LT C1	2	-17.8			-17.8	-17.9	-17.7	-17.9	-17.7	-17.9	-17.7	0.2	0.2	0.141421
δ15N (AIR)	Soběsuky	LT C1	2	10.7			10.7	9.8	11.6	9.8	11.6	9.8	11.6	1.8	1.8	1.27279
δ13C (PDB)	Soběsuky	undated.	1	-19.2			-19.2	-19.2	-19.2	-19.2	-19.2	-19.2	-19.2		0
δ15N (AIR)	Soběsuky	undated.	1	8			8	8	8	8	8	8	8		0
δ13C (PDB)	Tišice	LT B1	12	-18.6583	1.89918	0.479505	-18.6	-19.7	-18	-18.75	-18.25	-19.7	-18.1	1.7	0.5	0.548483
δ15N (AIR)	Tišice	LT B1	12	10.0333	2.56247	0.0181334	10	8.8	12.9	9.15	10.5	8.9	10.7	4.1	1.35	1.11871
δ13C (PDB)	Tišice	LT B2b	3	-18.5667			-18.7	-18.8	-18.2	-18.8	-18.2	-18.8	-18.2	0.6	0.6	0.321455
δ15N (AIR)	Tišice	LT B2b	3	9.8			9.8	9.4	10.2	9.4	10.2	9.4	10.2	0.8	0.8	0.4
δ13C (PDB)	Tišice	undated.	5	-18.56			-18.4	-19.5	-18	-18.7	-18.2	-19.5	-18	1.5	0.5	0.585662
δ15N (AIR)	Tišice	undated.	5	9.26			9.4	8.6	9.6	9.2	9.5	8.6	9.6	1	0.3	0.397492
δ13C (PDB)	Jinonice	LT B2a	7	-19.3429	1.50971	0.718247	-19.2	-19.9	-18.9	-19.8	-19.1	-19.9	-18.9	1	0.7	0.36904
δ15N (AIR)	Jinonice	LT B2a	7	10.1571	1.75928	0.282498	10.3	9.5	10.5	9.8	10.5	9.5	10.5	1	0.7	0.373529
δ13C (PDB)	Jinonice	LT C1	6	-18.0167			-18.3	-18.8	-16.4	-18.7	-17.6	-18.8	-16.4	2.4	1.1	0.897589
δ15N (AIR)	Jinonice	LT C1	6	9.6			9.6	9.3	10	9.4	9.7	9.3	10	0.7	0.3	0.252982
δ13C (PDB)	Jinonice	LT B1	8	-19.0125	1.65613	0.556339	-19	-20	-18.1	-19.35	-18.65	-20	-18.1	1.9	0.7	0.596268
δ15N (AIR)	Jinonice	LT B1	8	9.6875	1.43873	1	9.7	8.5	10.8	9.05	10.35	8.5	10.8	2.3	1.3	0.825379
δ13C (PDB)	Jinonice	undated.	18	-19.0333	3.08449	0.0033654	-19.1	-20.1	-16.6	-19.5	-18.6	-19.8	-18.4	3.5	0.9	0.788893
δ15N (AIR)	Jinonice	undated.	18	10.1444	2.33436	0.201196	9.9	8.7	13.3	9.2	10.1	8.7	13.2	4.6	0.9	1.35178
δ13C (PDB)	Jinonice	LT B2b	10	-18.53	2.06844	0.172618	-18.5	-19.6	-17.2	-18.7	-18.4	-19.4	-17.6	2.4	0.3	0.642996
δ15N (AIR)	Jinonice	LT B2b	10	9.86	1.89737	0.352652	10.05	8.9	10.5	9.6	10.2	9.05	10.4	1.6	0.6	0.505964
δ13C (PDB)	Jinonice	LT B2b-C1	6	-18.3			-18.45	-19.4	-17.2	-18.7	-17.6	-19.4	-17.2	2.2	1.1	0.794984
δ15N (AIR)	Jinonice	LT B2b-C1	6	9.68333			9.7	9	10.4	9.4	9.9	9	10.4	1.4	0.5	0.470815
δ13C (PDB)	Ruzyně-Jiviny	undated.	9	-19.2667	2.47314	0.00284096	-19.2	-20.4	-18.9	-19.3	-19	-20.4	-18.9	1.5	0.3	0.458258
δ15N (AIR)	Ruzyně-Jiviny	undated.	9	9.61111	1.86194	0.328005	9.7	8.5	10.5	9.2	10	8.5	10.5	2	0.8	0.59675
δ13C (PDB)	Ruzyně-Jiviny	LT B2b-C1	2	-18.8			-18.8	-18.9	-18.7	-18.9	-18.7	-18.9	-18.7	0.2	0.2	0.141421
δ15N (AIR)	Ruzyně-Jiviny	LT B2b-C1	2	9.95			9.95	9.7	10.2	9.7	10.2	9.7	10.2	0.5	0.5	0.353553
δ13C (PDB)	Ruzyně-Jiviny	LT B2b	3	-18.7667			-18.7	-19.1	-18.5	-19.1	-18.5	-19.1	-18.5	0.6	0.6	0.305505
δ15N (AIR)	Ruzyně-Jiviny	LT B2b	3	9.83333			9.9	9.4	10.2	9.4	10.2	9.4	10.2	0.8	0.8	0.404145
δ13C (PDB)	Ruzyně-Jiviny	LT B1	22	-18.9591	2.78866	0.0431236	-19.1	-19.6	-17.1	-19.4	-18.9	-19.6	-18	2.5	0.5	0.666661
δ15N (AIR)	Ruzyně-Jiviny	LT B1	22	10.0136	2.14848	0.523918	10.05	8.4	11.4	9.7	10.3	8.8	11.1	3	0.6	0.75106
δ13C (PDB)	Ruzyně-Jiviny	LT C1	1	-18.6			-18.6	-18.6	-18.6	-18.6	-18.6	-18.6	-18.6		0
δ15N (AIR)	Ruzyně-Jiviny	LT C1	1	10.2			10.2	10.2	10.2	10.2	10.2	10.2	10.2		0
δ13C (PDB)	Ruzyně-Jiviny	LT B2a	5	-19.3			-19.3	-19.6	-19	-19.3	-19.3	-19.6	-19	0.6	0	0.212132
δ15N (AIR)	Ruzyně-Jiviny	LT B2a	5	9.3			9.3	9.2	9.4	9.2	9.4	9.2	9.4	0.2	0.2	0.1
δ13C (PDB)	Makotřasy	LT B1	5	-18.28			-18.1	-18.9	-17.7	-18.6	-18.1	-18.9	-17.7	1.2	0.5	0.471169
δ15N (AIR)	Makotřasy	LT B1	5	10.5			9.6	9	12.6	9.3	12	9	12.6	3.6	2.7	1.67033
δ13C (PDB)	Makotřasy	LT B2b-C1	6	-18.2167			-18.4	-19.1	-16.8	-18.8	-17.8	-19.1	-16.8	2.3	1	0.823205
δ15N (AIR)	Makotřasy	LT B2b-C1	6	9.9			9.75	9	10.8	9.7	10.4	9	10.8	1.8	0.7	0.626099
δ13C (PDB)	Makotřasy	LT C1	8	-18.9125	1.82927	0.289192	-18.85	-19.6	-18.4	-19.1	-18.7	-19.6	-18.4	1.2	0.4	0.375832
δ15N (AIR)	Makotřasy	LT C1	8	9.5875	1.8629	0.249084	9.7	8.7	10.2	9.3	9.9	8.7	10.2	1.5	0.6	0.476408
δ13C (PDB)	Makotřasy	undated.	3	-19.2667			-19	-20	-18.8	-20	-18.8	-20	-18.8	1.2	1.2	0.64291
δ15N (AIR)	Makotřasy	undated.	3	9.9			9.6	9.5	10.6	9.5	10.6	9.5	10.6	1.1	1.1	0.608276
δ13C (PDB)	Jenišův Újezd	LT B2b	4	-18.8			-18.75	-19.2	-18.5	-19	-18.6	-19.2	-18.5	0.7	0.4	0.294392
δ15N (AIR)	Jenišův Újezd	LT B2b	4	9.85			9.8	9.2	10.6	9.35	10.35	9.2	10.6	1.4	1	0.6245
δ13C (PDB)	Jenišův Újezd	undated.	7	-19.1714	1.81568	0.213605	-19.2	-19.6	-18.6	-19.4	-19	-19.6	-18.6	1	0.4	0.314718
δ15N (AIR)	Jenišův Újezd	undated.	7	9.85714	1.39599	0.987955	9.9	8.4	11	9	10.9	8.4	11	2.6	1.9	1.0438
δ13C (PDB)	Jenišův Újezd	LT C1	3	-18.4333			-18.6	-19	-17.7	-19	-17.7	-19	-17.7	1.3	1.3	0.665833
δ15N (AIR)	Jenišův Újezd	LT C1	3	10.5			10.5	10.5	10.5	10.5	10.5	10.5	10.5	0	0	0
δ13C (PDB)	Jenišův Újezd	LT B1	13	-18.9385	2.77548	0.00513712	-19.3	-19.9	-16.1	-19.6	-18.7	-19.8	-18.1	3.8	0.9	1.02269
δ15N (AIR)	Jenišův Újezd	LT B1	13	10.3692	2.09945	0.27033	9.9	9.1	12.4	9.8	11.2	9.4	11.5	3.3	1.4	0.967285
δ13C (PDB)	Chrlice	LT B2a	3	-18.8667			-18.8	-19.2	-18.6	-19.2	-18.6	-19.2	-18.6	0.6	0.6	0.305505
δ15N (AIR)	Chrlice	LT B2a	3	9.5			9.6	8.9	10	8.9	10	8.9	10	1.1	1.1	0.556776
δ13C (PDB)	Chrlice	undated.	3	-18.4667			-18.6	-19.1	-17.7	-19.1	-17.7	-19.1	-17.7	1.4	1.4	0.70946
δ15N (AIR)	Chrlice	undated.	3	9.2			9.1	8.8	9.7	8.8	9.7	8.8	9.7	0.9	0.9	0.458258
δ13C (PDB)	Chrlice	LT B1	2	-18.45			-18.45	-18.7	-18.2	-18.7	-18.2	-18.7	-18.2	0.5	0.5	0.353553
δ15N (AIR)	Chrlice	LT B1	2	9.4			9.4	9.1	9.7	9.1	9.7	9.1	9.7	0.6	0.6	0.424264
δ13C (PDB)	Chrlice	LT C1	1	-17.8			-17.8	-17.8	-17.8	-17.8	-17.8	-17.8	-17.8		0
δ15N (AIR)	Chrlice	LT C1	1	10.6			10.6	10.6	10.6	10.6	10.6	10.6	10.6		0
δ13C (PDB)	Pavlov-Horní	undated.	5	-19.52			-19.8	-19.9	-18.9	-19.9	-19.1	-19.9	-18.9	1	0.8	0.481664
δ15N (AIR)	Pavlov-Horní	undated.	5	10.38			10.5	9.2	11.1	10.1	11	9.2	11.1	1.9	0.9	0.772658
δ13C (PDB)	Pavlov-Horní	LT B2a	5	-18.52			-18.4	-18.9	-18.3	-18.6	-18.4	-18.9	-18.3	0.6	0.2	0.238747
δ15N (AIR)	Pavlov-Horní	LT B2a	5	9.44			9.4	8.7	10.3	8.9	9.9	8.7	10.3	1.6	1	0.669328
δ13C (PDB)	Pavlov-Horní	LT C1	1	-17.5			-17.5	-17.5	-17.5	-17.5	-17.5	-17.5	-17.5		0
δ15N (AIR)	Pavlov-Horní	LT C1	1	9.2			9.2	9.2	9.2	9.2	9.2	9.2	9.2		0
δ13C (PDB)	Pavlov-Horní	LT B2b	2	-17.9			-17.9	-18.2	-17.6	-18.2	-17.6	-18.2	-17.6	0.6	0.6	0.424264
δ15N (AIR)	Pavlov-Horní	LT B2b	2	9.15			9.15	8.7	9.6	8.7	9.6	8.7	9.6	0.9	0.9	0.636396
δ13C (PDB)	Dubník	LT B2a	6	-18.4333			-18.4	-19	-18.1	-18.5	-18.2	-19	-18.1	0.9	0.3	0.314113
δ15N (AIR)	Dubník	LT B2a	6	10.0333			10.3	8.6	10.9	9.4	10.7	8.6	10.9	2.3	1.3	0.871015
δ13C (PDB)	Dubník	LT B1	1	-18			-18	-18	-18	-18	-18	-18	-18		0
δ15N (AIR)	Dubník	LT B1	1	9.7			9.7	9.7	9.7	9.7	9.7	9.7	9.7		0
δ13C (PDB)	Dubník	LT B2b	2	-17.75			-17.75	-18	-17.5	-18	-17.5	-18	-17.5	0.5	0.5	0.353553
δ15N (AIR)	Dubník	LT B2b	2	8.95			8.95	7.8	10.1	7.8	10.1	7.8	10.1	2.3	2.3	1.62635
δ13C (PDB)	Mlcechvosty	LT B2a	2	-18.55			-18.55	-18.6	-18.5	-18.6	-18.5	-18.6	-18.5	0.1	0.1	0.0707107
δ15N (AIR)	Mlcechvosty	LT B2a	2	10.4			10.4	10.3	10.5	10.3	10.5	10.3	10.5	0.2	0.2	0.141421
δ13C (PDB)	Nechvalín	LT B2a	1	-20.4			-20.4	-20.4	-20.4	-20.4	-20.4	-20.4	-20.4		0
δ15N (AIR)	Nechvalín	LT B2a	1	8.5			8.5	8.5	8.5	8.5	8.5	8.5	8.5		0
δ13C (PDB)	Nechvalín	LT C1	1	-19.5			-19.5	-19.5	-19.5	-19.5	-19.5	-19.5	-19.5		0
δ15N (AIR)	Nechvalín	LT C1	1	8			8	8	8	8	8	8	8		0
δ13C (PDB)	Nechvalín	LT B2b-C1	3	-18.9333			-18.9	-19.4	-18.5	-19.4	-18.5	-19.4	-18.5	0.9	0.9	0.450925
δ15N (AIR)	Nechvalín	LT B2b-C1	3	8.83333			8.7	8.7	9.1	8.7	9.1	8.7	9.1	0.4	0.4	0.23094
δ13C (PDB)	Nechvalín	LT B2b	2	-19.15			-19.15	-21.4	-16.9	-21.4	-16.9	-21.4	-16.9	4.5	4.5	3.18198
δ15N (AIR)	Nechvalín	LT B2b	2	7.6			7.6	7	8.2	7	8.2	7	8.2	1.2	1.2	0.848528
δ13C (PDB)	Blučina	LT B2b	6	-19.3333			-19.2	-20.8	-18.3	-19.5	-19	-20.8	-18.3	2.5	0.5	0.826236
δ15N (AIR)	Blučina	LT B2b	6	10.9333			11.05	9.9	11.4	10.8	11.4	9.9	11.4	1.5	0.6	0.564506
δ13C (PDB)	Blučina	LT B2a	3	-19.1			-19.3	-19.6	-18.4	-19.6	-18.4	-19.6	-18.4	1.2	1.2	0.6245
δ15N (AIR)	Blučina	LT B2a	3	11.0667			11.5	10.1	11.6	10.1	11.6	10.1	11.6	1.5	1.5	0.83865
δ13C (PDB)	Blučina	LT C1	1	-18.8			-18.8	-18.8	-18.8	-18.8	-18.8	-18.8	-18.8		0
δ15N (AIR)	Blučina	LT C1	1	11.8			11.8	11.8	11.8	11.8	11.8	11.8	11.8		0
δ13C (PDB)	Blučina	LT B2b-C1	1	-17.8			-17.8	-17.8	-17.8	-17.8	-17.8	-17.8	-17.8		0
δ15N (AIR)	Blučina	LT B2b-C1	1	10.5			10.5	10.5	10.5	10.5	10.5	10.5	10.5		0
δ13C (PDB)	Blučina	undated.	1	-20.1			-20.1	-20.1	-20.1	-20.1	-20.1	-20.1	-20.1		0
δ15N (AIR)	Blučina	undated.	1	10.7			10.7	10.7	10.7	10.7	10.7	10.7	10.7		0
δ13C (PDB)	Maloměřice	LT B2b	13	-19.3462	1.96308	0.440119	-19.7	-20.3	-17.9	-19.8	-18.8	-20.3	-18.4	2.4	1	0.736677
δ15N (AIR)	Maloměřice	LT B2b	13	10.5231	1.69869	0.971432	10.7	9.6	11.6	9.8	11	9.7	11.1	2	1.2	0.633974
δ13C (PDB)	Maloměřice	LT B1	13	-20.3615	1.34285	1	-20.4	-21.6	-19.1	-21.4	-19.6	-21.5	-19.1	2.5	1.8	0.939449
δ15N (AIR)	Maloměřice	LT B1	13	10.2077	1.83473	0.660978	10.1	8.2	11.9	9.8	10.4	8.8	11.9	3.7	0.6	1.09427
δ13C (PDB)	Maloměřice	LT B2a	12	-20.4	1.73178	0.79996	-20.2	-22.1	-19	-21.35	-19.65	-21.5	-19.5	3.1	1.7	0.98165
δ15N (AIR)	Maloměřice	LT B2a	12	9.83333	1.78172	0.692241	9.5	8.3	12	9	10.75	8.4	11.5	3.7	1.75	1.21605
δ13C (PDB)	Maloměřice	LT B2b-C1	5	-19.36			-19.3	-20.4	-18.2	-19.7	-19.2	-20.4	-18.2	2.2	0.5	0.801873
δ15N (AIR)	Maloměřice	LT B2b-C1	5	11.1			11.4	9.6	12.4	10.2	11.9	9.6	12.4	2.8	1.7	1.17047
δ13C (PDB)	Maloměřice	LT C1	2	-18.55			-18.55	-18.6	-18.5	-18.6	-18.5	-18.6	-18.5	0.1	0.1	0.0707107
δ15N (AIR)	Maloměřice	LT C1	2	10.15			10.15	9.9	10.4	9.9	10.4	9.9	10.4	0.5	0.5	0.353553
δ13C (PDB)	Maloměřice	undated.	2	-20.4			-20.4	-20.6	-20.2	-20.6	-20.2	-20.6	-20.2	0.4	0.4	0.282843
δ15N (AIR)	Maloměřice	undated.	2	10.2			10.2	8.5	11.9	8.5	11.9	8.5	11.9	3.4	3.4	2.40416
δ13C (PDB)	Lovčičky	LT C1	3	-18.6			-19.1	-19.4	-17.3	-19.4	-17.3	-19.4	-17.3	2.1	2.1	1.13578
δ15N (AIR)	Lovčičky	LT C1	3	9.96667			10	9.8	10.1	9.8	10.1	9.8	10.1	0.3	0.3	0.152753
δ13C (PDB)	Lovčičky	LT B2b-C1	2	-18.85			-18.85	-18.9	-18.8	-18.9	-18.8	-18.9	-18.8	0.1	0.1	0.0707107
δ15N (AIR)	Lovčičky	LT B2b-C1	2	10.3			10.3	10.2	10.4	10.2	10.4	10.2	10.4	0.2	0.2	0.141421
δ13C (PDB)	Lovčičky	LT B2a	2	-18.05			-18.05	-18.9	-17.2	-18.9	-17.2	-18.9	-17.2	1.7	1.7	1.20208
δ15N (AIR)	Lovčičky	LT B2a	2	10.35			10.35	9	11.7	9	11.7	9	11.7	2.7	2.7	1.90919
δ13C (PDB)	Lovčičky	undated.	5	-20.34			-20.5	-21.5	-19.2	-20.9	-19.6	-21.5	-19.2	2.3	1.3	0.939681
δ15N (AIR)	Lovčičky	undated.	5	10.22			9.9	9.6	11.3	9.8	10.5	9.6	11.3	1.7	0.7	0.690652
δ13C (PDB)	Lovčičky	LT B1	1	-19.7			-19.7	-19.7	-19.7	-19.7	-19.7	-19.7	-19.7		0
δ15N (AIR)	Lovčičky	LT B1	1	10			10	10	10	10	10	10	10		0
